# Supplementary material for: Genome-Enabled Prediction Models for Yield Related Traits in Chickpea
Source: Front Plant Sci. 2016 Nov 22;7:1666. doi: 10.3389/fpls.2016.01666 (PMC5118446; doi:10.3389/fpls.2016.01666)
Supplement: Supplementary file 1 [file Table1.XLSX]

## Sheet: Table S1
Table S1: List of elite chickpea breeding lines used as training population for deploying genomic selection in chickpea. Two different seed type desi and kabuli genotypes were included.
S. No.	Accession number	Seed type
1	ICCC37	Desi
2	ICCC42	Desi
3	ICCV00101	Desi
4	ICCV00102	Desi
5	ICCV00103	Desi
6	ICCV00105	Desi
7	ICCV00106	Desi
8	ICCV00107	Desi
9	ICCV00108	Desi
10	ICCV00109	Desi
11	ICCV00110	Desi
12	ICCV00201	Desi
13	ICCV00202	Desi
14	ICCV00301	Kabuli
15	ICCV00302	Kabuli
16	ICCV00303	Kabuli
17	ICCV00304	Kabuli
18	ICCV00305	Kabuli
19	ICCV00401	Kabuli
20	ICCV00402	Kabuli
21	ICCV01101	Desi
22	ICCV01102	Desi
23	ICCV01103	Desi
24	ICCV01104	Desi
25	ICCV01301	Kabuli
26	ICCV01302	Kabuli
27	ICCV01303	Kabuli
28	ICCV01304	Kabuli
29	ICCV01305	Kabuli
30	ICCV01306	Kabuli
31	ICCV01307	Kabuli
32	ICCV01310	Kabuli
33	ICCV01311	Kabuli
34	ICCV03101	Desi
35	ICCV03102	Desi
36	ICCV03103	Desi
37	ICCV03104	Desi
38	ICCV03105	Desi
39	ICCV03106	Desi
40	ICCV03107	Desi
41	ICCV03108	Desi
42	ICCV03109	Desi
43	ICCV03110	Desi
44	ICCV03111	Desi
45	ICCV03112	Desi
46	ICCV03201	Desi
47	ICCV03202	Desi
48	ICCV03203	Desi
49	ICCV03204	Desi
50	ICCV03205	Desi
51	ICCV03206	Desi
52	ICCV03207	Desi
53	ICCV03208	Desi
54	ICCV03209	Desi
55	ICCV03210	Desi
56	ICCV03211	Desi
57	ICCV03212	Desi
58	ICCV03213	Desi
59	ICCV03214	Desi
60	ICCV03301	Kabuli
61	ICCV03302	Kabuli
62	ICCV03303	Kabuli
63	ICCV03304	Kabuli
64	ICCV03305	Kabuli
65	ICCV03306	Kabuli
66	ICCV03307	Kabuli
67	ICCV03308	Kabuli
68	ICCV03309	Kabuli
69	ICCV03310	Kabuli
70	ICCV03311	Kabuli
71	ICCV03401	Kabuli
72	ICCV03402	Kabuli
73	ICCV03403	Kabuli
74	ICCV03404	Kabuli
75	ICCV03405	Kabuli
76	ICCV03406	Kabuli
77	ICCV03407	Kabuli
78	ICCV03408	Kabuli
79	ICCV03409	Kabuli
80	ICCV03410	Kabuli
81	ICCV04101	Desi
82	ICCV04102	Desi
83	ICCV04103	Desi
84	ICCV04104	Desi
85	ICCV04105	Desi
86	ICCV04106	Desi
87	ICCV04107	Desi
88	ICCV04108	Desi
89	ICCV04109	Desi
90	ICCV04110	Desi
91	ICCV04111	Desi
92	ICCV04301	Kabuli
93	ICCV04302	Kabuli
94	ICCV04303	Kabuli
95	ICCV04304	Kabuli
96	ICCV04305	Kabuli
97	ICCV04306	Kabuli
98	ICCV04307	Kabuli
99	ICCV04308	Kabuli
100	ICCV04309	Kabuli
101	ICCV04310	Kabuli
102	ICCV04311	Kabuli
103	ICCV04312	Kabuli
104	ICCV05102	Desi
105	ICCV05103	Desi
106	ICCV05105	Desi
107	ICCV05106	Desi
108	ICCV05107	Desi
109	ICCV05109	Desi
110	ICCV05110	Desi
111	ICCV05112	Desi
112	ICCV05113	Desi
113	ICCV05114	Desi
114	ICCV05115	Desi
115	ICCV05116	Desi
116	ICCV05301	Kabuli
117	ICCV05303	Kabuli
118	ICCV05306	Kabuli
119	ICCV05307	Kabuli
120	ICCV05308	Kabuli
121	ICCV05309	Kabuli
122	ICCV05310	Kabuli
123	ICCV05311	Kabuli
124	ICCV05312	Kabuli
125	ICCV05313	Kabuli
126	ICCV05314	Kabuli
127	ICCV05315	Kabuli
128	ICCV06101	Desi
129	ICCV06102	Desi
130	ICCV06103	Desi
131	ICCV06104	Desi
132	ICCV06105	Desi
133	ICCV06106	Desi
134	ICCV06107	Desi
135	ICCV06108	Desi
136	ICCV06109	Desi
137	ICCV06301	Kabuli
138	ICCV06302	Kabuli
139	ICCV06303	Kabuli
140	ICCV06304	Kabuli
141	ICCV06305	Kabuli
142	ICCV06306	Kabuli
143	ICCV06307	Kabuli
144	ICCV07101	Desi
145	ICCV07102	Desi
146	ICCV07103	Desi
147	ICCV07104	Desi
148	ICCV07105	Desi
149	ICCV07106	Desi
150	ICCV07107	Desi
151	ICCV07108	Desi
152	ICCV07109	Desi
153	ICCV07110	Desi
154	ICCV07111	Desi
155	ICCV07112	Desi
156	ICCV07113	Desi
157	ICCV07114	Desi
158	ICCV07115	Desi
159	ICCV07116	Desi
160	ICCV07117	Desi
161	ICCV07118	Desi
162	ICCV07301	Kabuli
163	ICCV07302	Kabuli
164	ICCV07303	Kabuli
165	ICCV07304	Kabuli
166	ICCV07305	Kabuli
167	ICCV07306	Kabuli
168	ICCV07307	Kabuli
169	ICCV07308	Kabuli
170	ICCV07309	Kabuli
171	ICCV07310	Kabuli
172	ICCV07311	Kabuli
173	ICCV07312	Kabuli
174	ICCV07313	Kabuli
175	ICCV08101	Desi
176	ICCV08102	Desi
177	ICCV08103	Desi
178	ICCV08104	Desi
179	ICCV08105	Desi
180	ICCV08106	Desi
181	ICCV08107	Desi
182	ICCV08109	Desi
183	ICCV08110	Desi
184	ICCV08111	Desi
185	ICCV08301	Kabuli
186	ICCV08302	Kabuli
187	ICCV08303	Kabuli
188	ICCV08304	Kabuli
189	ICCV08305	Kabuli
190	ICCV08306	Kabuli
191	ICCV08307	Kabuli
192	ICCV08308	Kabuli
193	ICCV08309	Kabuli
194	ICCV08310	Kabuli
195	ICCV08311	Kabuli
196	ICCV08312	Kabuli
197	ICCV08313	Kabuli
198	ICCV08314	Kabuli
199	ICCV09101	Desi
200	ICCV09102	Desi
201	ICCV09103	Desi
202	ICCV09104	Desi
203	ICCV09105	Desi
204	ICCV09106	Desi
205	ICCV09107	Desi
206	ICCV09108	Desi
207	ICCV09109	Desi
208	ICCV09110	Desi
209	ICCV09111	Desi
210	ICCV09112	Desi
211	ICCV09113	Desi
212	ICCV09114	Desi
213	ICCV09115	Desi
214	ICCV09116	Desi
215	ICCV09117	Desi
216	ICCV09118	Desi
217	ICCV09301	Kabuli
218	ICCV09302	Kabuli
219	ICCV09303	Kabuli
220	ICCV09304	Kabuli
221	ICCV09305	Kabuli
222	ICCV09306	Kabuli
223	ICCV09307	Kabuli
224	ICCV09308	Kabuli
225	ICCV09309	Kabuli
226	ICCV09310	Kabuli
227	ICCV09311	Kabuli
228	ICCV09312	Kabuli
229	ICCV09313	Kabuli
230	ICCV09314	Kabuli
231	ICCV09315	Kabuli
232	ICCV09316	Kabuli
233	ICCV09317	Kabuli
234	ICCV09318	Kabuli
235	ICCV10	Desi
236	ICCV10101	Desi
237	ICCV10102	Desi
238	ICCV10103	Desi
239	ICCV10104	Desi
240	ICCV10105	Desi
241	ICCV10106	Desi
242	ICCV10107	Desi
243	ICCV10108	Desi
244	ICCV10109	Desi
245	ICCV10110	Desi
246	ICCV10111	Desi
247	ICCV10112	Desi
248	ICCV10113	Desi
249	ICCV10114	Desi
250	ICCV10115	Desi
251	ICCV10116	Desi
252	ICCV10117	Desi
253	ICCV10118	Desi
254	ICCV10301	Kabuli
255	ICCV10302	Kabuli
256	ICCV10303	Kabuli
257	ICCV10304	Kabuli
258	ICCV10305	Kabuli
259	ICCV10306	Kabuli
260	ICCV10307	Kabuli
261	ICCV10308	Kabuli
262	ICCV10309	Kabuli
263	ICCV10310	Kabuli
264	ICCV10311	Kabuli
265	ICCV10312	Kabuli
266	ICCV10313	Kabuli
267	ICCV10314	Kabuli
268	ICCV10315	Kabuli
269	ICCV10316	Kabuli
270	ICCV10317	Kabuli
271	ICCV10318	Kabuli
272	ICCV2	Kabuli
273	ICCV88202	Desi
274	ICCV89509	Kabuli
275	ICCV91302	Kabuli
276	ICCV92311	Kabuli
277	ICCV92337	Kabuli
278	ICCV92944	Desi
279	ICCV93122	Desi
280	ICCV95138	Desi
281	ICCV95332	Kabuli
282	ICCV95333	Kabuli
283	ICCV95334	Kabuli
284	ICCV95423	Kabuli
285	ICCV96321	Kabuli
286	ICCV96323	Kabuli
287	ICCV96325	Kabuli
288	ICCV96329	Kabuli
289	ICCV96331	Kabuli
290	ICCV97016	Desi
291	ICCV97022	Desi
292	ICCV97024	Desi
293	ICCV97033	Desi
294	ICCV97103	Desi
295	ICCV97106	Desi
296	ICCV97108	Desi
297	ICCV97109	Desi
298	ICCV97110	Desi
299	ICCV97114	Desi
300	ICCV97115	Desi
301	ICCV97117	Desi
302	ICCV97119	Desi
303	ICCV97125	Desi
304	ICCV97126	Desi
305	ICCV97127	Desi
306	ICCV97301	Kabuli
307	ICCV97302	Kabuli
308	ICCV97306	Kabuli
309	ICCV97308	Kabuli
310	ICCV97309	Kabuli
311	ICCV97314	Kabuli
312	ICCV97402	Kabuli
313	ICCV97404	Kabuli
314	JAKI9218	Desi
315	JG11	Desi
