# Supplementary material for: Genome-Enabled Prediction Models for Yield Related Traits in Chickpea
Source: Front Plant Sci. 2016 Nov 22;7:1666. doi: 10.3389/fpls.2016.01666 (PMC5118446; doi:10.3389/fpls.2016.01666)
Supplement: Supplementary file 2 [file Table2.XLSX]

## Sheet: Table S2
Table S2: SilicoDArTs genotyping marker attributes across 315 elite breeding lines from training population
Marker	Major Allele Frquency	GeneDiversity	PIC
M1	0.99	0.01	0.01
M2	0.99	0.02	0.02
M3	0.99	0.02	0.02
M4	1	0.01	0.01
M5	0.99	0.02	0.02
M6	0.99	0.01	0.01
M7	0.99	0.02	0.02
M8	0.99	0.03	0.03
M9	0.99	0.03	0.03
M10	0.99	0.03	0.03
M11	0.99	0.03	0.03
M12	0.99	0.03	0.03
M13	0.99	0.03	0.03
M14	0.99	0.01	0.01
M15	0.99	0.03	0.03
M16	0.99	0.03	0.03
M17	0.99	0.02	0.02
M18	0.99	0.02	0.02
M19	0.99	0.03	0.03
M20	0.99	0.02	0.02
M21	0.99	0.03	0.03
M22	0.99	0.03	0.03
M23	0.99	0.01	0.01
M24	0.99	0.02	0.02
M25	0.99	0.02	0.02
M26	0.99	0.02	0.02
M27	0.99	0.03	0.03
M28	0.99	0.03	0.03
M29	0.99	0.01	0.01
M30	0.99	0.03	0.03
M31	0.99	0.02	0.02
M32	0.99	0.02	0.02
M33	0.99	0.02	0.02
M34	0.99	0.02	0.02
M35	0.99	0.01	0.01
M36	0.99	0.01	0.01
M37	0.99	0.02	0.02
M38	0.99	0.01	0.01
M39	0.99	0.02	0.02
M40	0.99	0.01	0.01
M41	0.99	0.02	0.02
M42	0.99	0.03	0.03
M43	0.99	0.01	0.01
M44	0.99	0.01	0.01
M45	0.99	0.02	0.02
M46	0.99	0.03	0.03
M47	0.99	0.02	0.02
M48	0.99	0.03	0.03
M49	0.99	0.02	0.02
M50	0.99	0.01	0.01
M51	0.99	0.03	0.03
M52	0.99	0.02	0.02
M53	0.99	0.02	0.02
M54	0.99	0.02	0.02
M55	0.99	0.03	0.03
M56	0.99	0.02	0.02
M57	0.99	0.01	0.01
M58	0.99	0.03	0.03
M59	1	0.01	0.01
M60	0.99	0.02	0.02
M61	0.99	0.02	0.02
M62	0.99	0.02	0.02
M63	0.99	0.01	0.01
M64	0.99	0.03	0.03
M65	0.99	0.01	0.01
M66	0.99	0.01	0.01
M67	0.99	0.01	0.01
M68	0.99	0.01	0.01
M69	0.99	0.02	0.02
M70	0.99	0.03	0.03
M71	0.99	0.01	0.01
M72	0.99	0.03	0.03
M73	0.99	0.03	0.03
M74	0.99	0.02	0.02
M75	0.99	0.02	0.02
M76	0.99	0.02	0.02
M77	1	0.01	0.01
M78	0.99	0.03	0.03
M79	0.99	0.03	0.03
M80	0.99	0.02	0.02
M81	0.98	0.03	0.03
M82	0.99	0.03	0.03
M83	0.99	0.02	0.02
M84	0.99	0.03	0.03
M85	0.99	0.03	0.03
M86	0.99	0.03	0.03
M87	0.98	0.03	0.03
M88	0.99	0.02	0.02
M89	0.99	0.02	0.02
M90	0.98	0.03	0.03
M91	0.99	0.03	0.03
M92	0.99	0.02	0.02
M93	0.98	0.03	0.03
M94	0.98	0.03	0.03
M95	0.99	0.03	0.03
M96	0.99	0.02	0.02
M97	0.99	0.03	0.03
M98	0.98	0.03	0.03
M99	0.98	0.03	0.03
M100	0.98	0.03	0.03
M101	0.98	0.03	0.03
M102	0.99	0.01	0.01
M103	0.99	0.03	0.03
M104	0.99	0.01	0.01
M105	0.99	0.02	0.02
M106	0.99	0.02	0.02
M107	0.99	0.03	0.03
M108	0.99	0.02	0.02
M109	0.99	0.02	0.02
M110	0.99	0.03	0.03
M111	0.99	0.03	0.03
M112	0.99	0.01	0.01
M113	0.99	0.01	0.01
M114	0.99	0.03	0.03
M115	0.99	0.02	0.02
M116	0.99	0.02	0.02
M117	0.99	0.03	0.03
M118	0.99	0.03	0.03
M119	0.99	0.01	0.01
M120	0.99	0.02	0.02
M121	0.98	0.03	0.03
M122	0.99	0.01	0.01
M123	0.98	0.03	0.03
M124	0.99	0.02	0.02
M125	0.99	0.02	0.02
M126	0.98	0.04	0.03
M127	0.98	0.03	0.03
M128	0.99	0.02	0.02
M129	0.99	0.03	0.03
M130	0.99	0.03	0.03
M131	0.99	0.03	0.03
M132	0.99	0.02	0.02
M133	0.99	0.03	0.03
M134	0.99	0.02	0.02
M135	0.98	0.04	0.03
M136	0.98	0.04	0.03
M137	0.99	0.02	0.02
M138	0.98	0.04	0.03
M139	0.99	0.03	0.03
M140	0.98	0.03	0.03
M141	0.99	0.03	0.03
M142	0.99	0.03	0.03
M143	0.98	0.04	0.03
M144	0.99	0.02	0.02
M145	0.99	0.03	0.03
M146	0.99	0.03	0.03
M147	0.98	0.03	0.03
M148	0.98	0.03	0.03
M149	0.99	0.03	0.03
M150	0.99	0.03	0.03
M151	0.99	0.02	0.02
M152	0.98	0.03	0.03
M153	0.99	0.02	0.02
M154	0.99	0.03	0.03
M155	0.99	0.02	0.02
M156	0.98	0.03	0.03
M157	0.99	0.01	0.01
M158	0.99	0.02	0.02
M159	0.99	0.03	0.03
M160	0.99	0.02	0.02
M161	0.99	0.01	0.01
M162	0.98	0.04	0.04
M163	0.99	0.03	0.03
M164	0.98	0.04	0.04
M165	0.98	0.03	0.03
M166	0.99	0.03	0.03
M167	0.98	0.04	0.04
M168	0.98	0.04	0.04
M169	0.98	0.03	0.03
M170	0.99	0.03	0.03
M171	0.98	0.03	0.03
M172	0.98	0.04	0.04
M173	0.98	0.04	0.04
M174	0.98	0.04	0.04
M175	0.99	0.02	0.02
M176	0.99	0.02	0.02
M177	0.98	0.03	0.03
M178	0.98	0.04	0.04
M179	0.99	0.03	0.03
M180	0.98	0.04	0.04
M181	0.98	0.03	0.03
M182	0.98	0.03	0.03
M183	0.99	0.03	0.03
M184	0.99	0.03	0.03
M185	0.98	0.03	0.03
M186	0.98	0.04	0.04
M187	0.99	0.03	0.03
M188	0.98	0.04	0.04
M189	0.98	0.04	0.04
M190	0.98	0.04	0.03
M191	0.98	0.04	0.04
M192	0.99	0.03	0.03
M193	0.99	0.03	0.03
M194	0.98	0.04	0.04
M195	0.98	0.04	0.04
M196	0.98	0.03	0.03
M197	0.98	0.04	0.03
M198	0.99	0.03	0.03
M199	0.98	0.04	0.04
M200	0.98	0.04	0.04
M201	0.99	0.03	0.03
M202	0.99	0.03	0.03
M203	0.98	0.04	0.03
M204	0.98	0.04	0.03
M205	0.98	0.04	0.03
M206	0.99	0.03	0.03
M207	0.99	0.03	0.03
M208	0.98	0.04	0.04
M209	0.99	0.02	0.02
M210	0.99	0.03	0.03
M211	0.98	0.04	0.03
M212	0.99	0.03	0.03
M213	0.98	0.04	0.04
M214	0.98	0.03	0.03
M215	0.98	0.04	0.04
M216	0.98	0.04	0.04
M217	0.98	0.03	0.03
M218	0.99	0.03	0.03
M219	0.98	0.04	0.04
M220	0.98	0.04	0.04
M221	0.98	0.03	0.03
M222	0.98	0.05	0.05
M223	0.98	0.05	0.05
M224	0.98	0.05	0.05
M225	0.99	0.03	0.03
M226	0.98	0.03	0.03
M227	0.98	0.05	0.05
M228	0.99	0.03	0.03
M229	0.98	0.03	0.03
M230	0.98	0.04	0.04
M231	0.98	0.04	0.04
M232	0.98	0.05	0.05
M233	0.98	0.03	0.03
M234	0.99	0.03	0.03
M235	0.98	0.04	0.04
M236	0.98	0.04	0.03
M237	0.98	0.04	0.03
M238	0.98	0.04	0.03
M239	0.98	0.04	0.03
M240	0.98	0.04	0.04
M241	0.98	0.04	0.03
M242	0.98	0.03	0.03
M243	0.98	0.04	0.03
M244	0.98	0.05	0.05
M245	0.99	0.03	0.03
M246	0.98	0.05	0.05
M247	0.98	0.04	0.04
M248	0.98	0.04	0.03
M249	0.98	0.04	0.03
M250	0.97	0.05	0.05
M251	0.97	0.05	0.05
M252	0.98	0.03	0.03
M253	0.98	0.04	0.04
M254	0.98	0.04	0.04
M255	0.98	0.05	0.04
M256	0.97	0.05	0.05
M257	0.98	0.04	0.04
M258	0.99	0.02	0.02
M259	0.98	0.04	0.03
M260	0.97	0.05	0.05
M261	0.97	0.05	0.05
M262	0.98	0.04	0.04
M263	0.97	0.05	0.05
M264	0.98	0.05	0.05
M265	0.99	0.03	0.03
M266	0.98	0.05	0.04
M267	0.98	0.05	0.05
M268	0.98	0.04	0.04
M269	0.98	0.04	0.04
M270	0.98	0.03	0.03
M271	0.98	0.05	0.05
M272	0.98	0.05	0.05
M273	0.97	0.05	0.05
M274	0.98	0.04	0.04
M275	0.98	0.04	0.04
M276	0.98	0.04	0.04
M277	0.97	0.06	0.05
M278	0.99	0.03	0.03
M279	0.98	0.05	0.05
M280	0.98	0.04	0.04
M281	0.98	0.05	0.05
M282	0.98	0.05	0.05
M283	0.98	0.04	0.04
M284	0.98	0.04	0.04
M285	0.97	0.05	0.05
M286	0.98	0.04	0.04
M287	0.97	0.05	0.05
M288	0.97	0.06	0.06
M289	0.98	0.04	0.04
M290	0.97	0.05	0.05
M291	0.98	0.04	0.03
M292	0.97	0.05	0.05
M293	0.97	0.05	0.05
M294	0.97	0.05	0.05
M295	0.97	0.05	0.05
M296	0.97	0.06	0.06
M297	0.98	0.05	0.04
M298	0.97	0.05	0.05
M299	0.97	0.06	0.06
M300	0.97	0.06	0.06
M301	0.98	0.04	0.04
M302	0.98	0.05	0.05
M303	0.98	0.05	0.05
M304	0.97	0.05	0.05
M305	0.99	0.03	0.03
M306	0.97	0.06	0.06
M307	0.97	0.06	0.06
M308	0.98	0.05	0.05
M309	0.97	0.06	0.06
M310	0.98	0.04	0.04
M311	0.97	0.06	0.06
M312	0.97	0.05	0.05
M313	0.97	0.05	0.05
M314	0.97	0.05	0.05
M315	0.97	0.06	0.06
M316	0.97	0.06	0.06
M317	0.97	0.06	0.05
M318	0.97	0.06	0.06
M319	0.97	0.05	0.05
M320	0.97	0.06	0.06
M321	0.97	0.06	0.06
M322	0.97	0.06	0.06
M323	0.97	0.06	0.06
M324	0.97	0.05	0.05
M325	0.97	0.05	0.05
M326	0.97	0.07	0.06
M327	0.98	0.05	0.05
M328	0.97	0.05	0.05
M329	0.98	0.04	0.04
M330	0.97	0.07	0.07
M331	0.98	0.05	0.05
M332	0.97	0.06	0.05
M333	0.97	0.06	0.06
M334	0.96	0.07	0.07
M335	0.97	0.05	0.05
M336	0.98	0.04	0.04
M337	0.98	0.04	0.04
M338	0.97	0.06	0.06
M339	0.98	0.04	0.04
M340	0.97	0.06	0.05
M341	0.98	0.04	0.04
M342	0.97	0.06	0.05
M343	0.97	0.06	0.05
M344	0.97	0.06	0.06
M345	0.98	0.04	0.04
M346	0.97	0.05	0.05
M347	0.97	0.06	0.06
M348	0.97	0.06	0.06
M349	0.96	0.07	0.07
M350	0.97	0.06	0.06
M351	0.98	0.05	0.04
M352	0.96	0.07	0.07
M353	0.97	0.06	0.06
M354	0.97	0.06	0.06
M355	0.97	0.05	0.05
M356	0.97	0.07	0.06
M357	0.97	0.06	0.06
M358	0.97	0.07	0.07
M359	0.97	0.07	0.07
M360	0.97	0.06	0.06
M361	0.96	0.07	0.07
M362	0.97	0.06	0.06
M363	0.98	0.04	0.04
M364	0.97	0.05	0.05
M365	0.96	0.07	0.07
M366	0.96	0.07	0.07
M367	0.98	0.05	0.05
M368	0.96	0.08	0.07
M369	0.97	0.06	0.06
M370	0.97	0.06	0.06
M371	0.96	0.08	0.07
M372	0.97	0.06	0.05
M373	0.97	0.07	0.06
M374	0.96	0.07	0.07
M375	0.97	0.06	0.06
M376	0.97	0.06	0.06
M377	0.96	0.07	0.07
M378	0.96	0.08	0.08
M379	0.97	0.06	0.06
M380	0.96	0.08	0.08
M381	0.96	0.07	0.07
M382	0.96	0.08	0.08
M383	0.97	0.07	0.06
M384	0.96	0.07	0.07
M385	0.97	0.06	0.06
M386	0.97	0.06	0.06
M387	0.96	0.08	0.08
M388	0.96	0.08	0.08
M389	0.97	0.06	0.06
M390	0.96	0.08	0.08
M391	0.96	0.08	0.08
M392	0.96	0.08	0.07
M393	0.97	0.07	0.06
M394	0.96	0.08	0.08
M395	0.95	0.09	0.08
M396	0.96	0.07	0.07
M397	0.96	0.07	0.07
M398	0.97	0.07	0.06
M399	0.95	0.09	0.08
M400	0.95	0.09	0.08
M401	0.97	0.06	0.06
M402	0.96	0.08	0.08
M403	0.96	0.08	0.07
M404	0.96	0.08	0.08
M405	0.97	0.06	0.06
M406	0.95	0.09	0.09
M407	0.95	0.09	0.09
M408	0.95	0.09	0.09
M409	0.95	0.09	0.09
M410	0.96	0.08	0.08
M411	0.97	0.06	0.06
M412	0.96	0.08	0.08
M413	0.96	0.07	0.07
M414	0.96	0.08	0.07
M415	0.96	0.08	0.08
M416	0.96	0.08	0.08
M417	0.95	0.09	0.08
M418	0.95	0.09	0.08
M419	0.95	0.09	0.09
M420	0.96	0.09	0.08
M421	0.97	0.06	0.06
M422	0.96	0.08	0.07
M423	0.96	0.08	0.08
M424	0.95	0.09	0.09
M425	0.96	0.08	0.08
M426	0.96	0.08	0.08
M427	0.95	0.1	0.09
M428	0.95	0.1	0.09
M429	0.96	0.08	0.07
M430	0.95	0.1	0.09
M431	0.95	0.1	0.09
M432	0.95	0.09	0.09
M433	0.95	0.1	0.09
M434	0.95	0.1	0.09
M435	0.96	0.08	0.08
M436	0.95	0.09	0.08
M437	0.95	0.1	0.09
M438	0.95	0.09	0.09
M439	0.95	0.09	0.09
M440	0.95	0.09	0.09
M441	0.96	0.08	0.08
M442	0.95	0.1	0.1
M443	0.95	0.09	0.08
M444	0.96	0.08	0.08
M445	0.95	0.1	0.1
M446	0.95	0.09	0.09
M447	0.95	0.1	0.09
M448	0.95	0.09	0.09
M449	0.95	0.1	0.09
M450	0.95	0.1	0.09
M451	0.95	0.1	0.1
M452	0.95	0.09	0.09
M453	0.95	0.09	0.09
M454	0.95	0.1	0.1
M455	0.95	0.09	0.09
M456	0.94	0.11	0.1
M457	0.95	0.09	0.08
M458	0.95	0.09	0.09
M459	0.95	0.1	0.09
M460	0.95	0.09	0.08
M461	0.95	0.1	0.1
M462	0.95	0.1	0.1
M463	0.94	0.1	0.1
M464	0.94	0.11	0.1
M465	0.95	0.09	0.09
M466	0.94	0.11	0.1
M467	0.94	0.11	0.1
M468	0.94	0.11	0.1
M469	0.94	0.11	0.1
M470	0.94	0.11	0.11
M471	0.94	0.11	0.11
M472	0.95	0.1	0.09
M473	0.94	0.11	0.1
M474	0.96	0.08	0.08
M475	0.95	0.09	0.09
M476	0.94	0.11	0.1
M477	0.94	0.11	0.1
M478	0.94	0.12	0.11
M479	0.94	0.11	0.1
M480	0.95	0.09	0.09
M481	0.94	0.11	0.11
M482	0.96	0.08	0.08
M483	0.94	0.11	0.1
M484	0.94	0.12	0.11
M485	0.94	0.11	0.1
M486	0.94	0.11	0.1
M487	0.94	0.11	0.1
M488	0.94	0.11	0.11
M489	0.94	0.12	0.11
M490	0.93	0.12	0.11
M491	0.95	0.1	0.1
M492	0.94	0.12	0.11
M493	0.94	0.11	0.1
M494	0.94	0.12	0.11
M495	0.94	0.11	0.1
M496	0.93	0.12	0.12
M497	0.94	0.11	0.11
M498	0.94	0.11	0.11
M499	0.94	0.12	0.11
M500	0.94	0.11	0.11
M501	0.93	0.13	0.12
M502	0.95	0.1	0.1
M503	0.94	0.12	0.11
M504	0.93	0.12	0.12
M505	0.94	0.12	0.11
M506	0.94	0.12	0.11
M507	0.93	0.13	0.12
M508	0.93	0.13	0.12
M509	0.94	0.12	0.11
M510	0.94	0.12	0.11
M511	0.93	0.12	0.11
M512	0.93	0.14	0.13
M513	0.94	0.12	0.11
M514	0.94	0.12	0.11
M515	0.94	0.12	0.11
M516	0.93	0.12	0.12
M517	0.93	0.13	0.12
M518	0.93	0.13	0.12
M519	0.93	0.13	0.12
M520	0.93	0.13	0.12
M521	0.92	0.14	0.13
M522	0.92	0.14	0.13
M523	0.93	0.14	0.13
M524	0.93	0.13	0.12
M525	0.95	0.1	0.1
M526	0.92	0.14	0.13
M527	0.94	0.11	0.1
M528	0.93	0.13	0.13
M529	0.93	0.14	0.13
M530	0.92	0.14	0.13
M531	0.92	0.14	0.13
M532	0.93	0.13	0.12
M533	0.92	0.14	0.13
M534	0.93	0.12	0.12
M535	0.92	0.15	0.14
M536	0.93	0.13	0.12
M537	0.92	0.14	0.13
M538	0.92	0.14	0.13
M539	0.92	0.15	0.14
M540	0.93	0.14	0.13
M541	0.92	0.15	0.14
M542	0.92	0.15	0.14
M543	0.92	0.15	0.14
M544	0.93	0.14	0.13
M545	0.92	0.14	0.13
M546	0.92	0.15	0.14
M547	0.92	0.14	0.13
M548	0.92	0.15	0.14
M549	0.93	0.14	0.13
M550	0.93	0.14	0.13
M551	0.91	0.16	0.15
M552	0.92	0.15	0.14
M553	0.92	0.15	0.14
M554	0.92	0.15	0.14
M555	0.92	0.14	0.13
M556	0.92	0.15	0.14
M557	0.92	0.15	0.14
M558	0.92	0.14	0.13
M559	0.92	0.15	0.14
M560	0.92	0.15	0.13
M561	0.93	0.14	0.13
M562	0.94	0.12	0.11
M563	0.92	0.14	0.13
M564	0.91	0.16	0.15
M565	0.92	0.15	0.14
M566	0.91	0.16	0.15
M567	0.91	0.16	0.15
M568	0.91	0.16	0.14
M569	0.92	0.15	0.13
M570	0.91	0.16	0.14
M571	0.91	0.17	0.16
M572	0.92	0.15	0.13
M573	0.92	0.15	0.14
M574	0.91	0.17	0.15
M575	0.91	0.17	0.15
M576	0.91	0.16	0.14
M577	0.91	0.16	0.15
M578	0.9	0.17	0.16
M579	0.92	0.15	0.14
M580	0.92	0.15	0.14
M581	0.9	0.18	0.16
M582	0.91	0.17	0.16
M583	0.91	0.17	0.15
M584	0.91	0.16	0.14
M585	0.9	0.18	0.17
M586	0.9	0.18	0.17
M587	0.91	0.17	0.15
M588	0.9	0.18	0.16
M589	0.91	0.17	0.16
M590	0.91	0.16	0.15
M591	0.9	0.18	0.16
M592	0.91	0.17	0.16
M593	0.91	0.16	0.15
M594	0.9	0.17	0.16
M595	0.91	0.17	0.15
M596	0.9	0.18	0.17
M597	0.9	0.19	0.17
M598	0.89	0.19	0.17
M599	0.92	0.15	0.14
M600	0.91	0.16	0.15
M601	0.9	0.18	0.16
M602	0.9	0.18	0.17
M603	0.9	0.18	0.16
M604	0.91	0.16	0.15
M605	0.9	0.18	0.17
M606	0.9	0.19	0.17
M607	0.91	0.17	0.16
M608	0.9	0.18	0.16
M609	0.9	0.18	0.17
M610	0.9	0.18	0.17
M611	0.89	0.19	0.17
M612	0.9	0.17	0.16
M613	0.89	0.2	0.18
M614	0.9	0.18	0.16
M615	0.89	0.19	0.17
M616	0.9	0.18	0.16
M617	0.9	0.17	0.16
M618	0.89	0.2	0.18
M619	0.91	0.17	0.16
M620	0.89	0.19	0.17
M621	0.89	0.2	0.18
M622	0.9	0.18	0.16
M623	0.89	0.2	0.18
M624	0.9	0.18	0.16
M625	0.9	0.18	0.17
M626	0.9	0.18	0.17
M627	0.88	0.21	0.19
M628	0.9	0.18	0.16
M629	0.89	0.19	0.17
M630	0.89	0.2	0.18
M631	0.9	0.17	0.16
M632	0.89	0.2	0.18
M633	0.88	0.21	0.18
M634	0.9	0.18	0.16
M635	0.89	0.2	0.18
M636	0.89	0.2	0.18
M637	0.89	0.2	0.18
M638	0.88	0.21	0.19
M639	0.88	0.21	0.19
M640	0.89	0.2	0.18
M641	0.9	0.19	0.17
M642	0.89	0.2	0.18
M643	0.88	0.21	0.19
M644	0.9	0.18	0.17
M645	0.88	0.21	0.19
M646	0.88	0.21	0.19
M647	0.89	0.19	0.18
M648	0.88	0.22	0.19
M649	0.88	0.21	0.19
M650	0.88	0.21	0.19
M651	0.88	0.21	0.19
M652	0.88	0.21	0.19
M653	0.88	0.2	0.18
M654	0.89	0.2	0.18
M655	0.88	0.22	0.19
M656	0.88	0.21	0.19
M657	0.87	0.22	0.2
M658	0.89	0.19	0.18
M659	0.88	0.22	0.19
M660	0.87	0.23	0.21
M661	0.87	0.23	0.2
M662	0.87	0.22	0.2
M663	0.89	0.2	0.18
M664	0.87	0.22	0.2
M665	0.86	0.24	0.21
M666	0.87	0.22	0.2
M667	0.87	0.23	0.2
M668	0.87	0.22	0.2
M669	0.88	0.21	0.19
M670	0.86	0.24	0.21
M671	0.87	0.22	0.2
M672	0.87	0.23	0.21
M673	0.86	0.24	0.21
M674	0.86	0.24	0.21
M675	0.88	0.22	0.19
M676	0.87	0.23	0.2
M677	0.86	0.24	0.21
M678	0.86	0.24	0.21
M679	0.86	0.24	0.21
M680	0.86	0.24	0.21
M681	0.86	0.24	0.21
M682	0.86	0.25	0.22
M683	0.86	0.24	0.21
M684	0.86	0.25	0.22
M685	0.86	0.25	0.22
M686	0.86	0.24	0.21
M687	0.86	0.25	0.22
M688	0.85	0.25	0.22
M689	0.87	0.23	0.21
M690	0.86	0.24	0.21
M691	0.86	0.24	0.21
M692	0.86	0.24	0.21
M693	0.85	0.26	0.23
M694	0.85	0.25	0.22
M695	0.85	0.25	0.22
M696	0.84	0.26	0.23
M697	0.86	0.24	0.21
M698	0.85	0.26	0.22
M699	0.86	0.25	0.22
M700	0.86	0.24	0.21
M701	0.84	0.26	0.23
M702	0.86	0.24	0.21
M703	0.84	0.27	0.23
M704	0.85	0.26	0.23
M705	0.84	0.27	0.23
M706	0.84	0.27	0.23
M707	0.85	0.25	0.22
M708	0.84	0.26	0.23
M709	0.83	0.28	0.24
M710	0.83	0.29	0.24
M711	0.83	0.28	0.24
M712	0.82	0.29	0.25
M713	0.84	0.27	0.24
M714	0.82	0.29	0.25
M715	0.83	0.29	0.25
M716	0.83	0.28	0.24
M717	0.84	0.27	0.23
M718	0.82	0.29	0.25
M719	0.83	0.28	0.24
M720	0.83	0.28	0.24
M721	0.82	0.29	0.25
M722	0.82	0.29	0.25
M723	0.82	0.29	0.25
M724	0.83	0.29	0.25
M725	0.82	0.29	0.25
M726	0.83	0.28	0.24
M727	0.82	0.29	0.25
M728	0.82	0.29	0.25
M729	0.81	0.31	0.26
M730	0.82	0.3	0.26
M731	0.82	0.3	0.25
M732	0.81	0.3	0.26
M733	0.81	0.3	0.26
M734	0.82	0.3	0.26
M735	0.81	0.31	0.26
M736	0.82	0.29	0.25
M737	0.81	0.31	0.26
M738	0.81	0.31	0.26
M739	0.81	0.31	0.26
M740	0.81	0.31	0.26
M741	0.8	0.32	0.27
M742	0.82	0.3	0.25
M743	0.81	0.31	0.26
M744	0.81	0.31	0.26
M745	0.81	0.31	0.26
M746	0.81	0.31	0.26
M747	0.81	0.31	0.26
M748	0.8	0.32	0.27
M749	0.8	0.32	0.27
M750	0.8	0.32	0.27
M751	0.8	0.32	0.27
M752	0.8	0.33	0.27
M753	0.8	0.32	0.27
M754	0.8	0.32	0.27
M755	0.79	0.33	0.28
M756	0.79	0.33	0.27
M757	0.79	0.33	0.27
M758	0.79	0.34	0.28
M759	0.79	0.33	0.27
M760	0.8	0.33	0.27
M761	0.79	0.33	0.28
M762	0.78	0.35	0.29
M763	0.79	0.33	0.28
M764	0.79	0.33	0.27
M765	0.78	0.35	0.29
M766	0.78	0.34	0.28
M767	0.79	0.33	0.28
M768	0.77	0.35	0.29
M769	0.78	0.35	0.29
M770	0.77	0.35	0.29
M771	0.77	0.35	0.29
M772	0.78	0.34	0.29
M773	0.77	0.35	0.29
M774	0.79	0.33	0.28
M775	0.78	0.35	0.29
M776	0.77	0.35	0.29
M777	0.76	0.37	0.3
M778	0.77	0.35	0.29
M779	0.76	0.36	0.3
M780	0.77	0.36	0.29
M781	0.79	0.33	0.28
M782	0.76	0.36	0.3
M783	0.77	0.35	0.29
M784	0.76	0.36	0.3
M785	0.77	0.35	0.29
M786	0.76	0.36	0.3
M787	0.77	0.35	0.29
M788	0.76	0.36	0.3
M789	0.76	0.37	0.3
M790	0.75	0.37	0.3
M791	0.77	0.36	0.29
M792	0.75	0.37	0.3
M793	0.77	0.36	0.29
M794	0.76	0.37	0.3
M795	0.75	0.37	0.3
M796	0.76	0.37	0.3
M797	0.75	0.37	0.3
M798	0.75	0.38	0.31
M799	0.77	0.36	0.29
M800	0.75	0.37	0.3
M801	0.75	0.38	0.31
M802	0.74	0.38	0.31
M803	0.74	0.38	0.31
M804	0.76	0.37	0.3
M805	0.75	0.38	0.31
M806	0.74	0.39	0.31
M807	0.75	0.38	0.31
M808	0.74	0.38	0.31
M809	0.74	0.38	0.31
M810	0.75	0.38	0.31
M811	0.75	0.37	0.3
M812	0.75	0.38	0.31
M813	0.74	0.39	0.31
M814	0.74	0.38	0.31
M815	0.75	0.38	0.31
M816	0.74	0.38	0.31
M817	0.74	0.38	0.31
M818	0.74	0.39	0.31
M819	0.73	0.39	0.31
M820	0.74	0.38	0.31
M821	0.73	0.39	0.31
M822	0.73	0.4	0.32
M823	0.74	0.39	0.31
M824	0.73	0.39	0.32
M825	0.74	0.38	0.31
M826	0.73	0.39	0.31
M827	0.74	0.39	0.31
M828	0.73	0.4	0.32
M829	0.73	0.4	0.32
M830	0.73	0.4	0.32
M831	0.72	0.4	0.32
M832	0.72	0.4	0.32
M833	0.73	0.39	0.31
M834	0.73	0.4	0.32
M835	0.71	0.41	0.33
M836	0.72	0.4	0.32
M837	0.73	0.39	0.31
M838	0.72	0.4	0.32
M839	0.72	0.4	0.32
M840	0.72	0.4	0.32
M841	0.71	0.41	0.33
M842	0.73	0.4	0.32
M843	0.71	0.41	0.32
M844	0.71	0.41	0.33
M845	0.71	0.41	0.33
M846	0.7	0.42	0.33
M847	0.71	0.41	0.33
M848	0.71	0.41	0.33
M849	0.7	0.42	0.33
M850	0.71	0.41	0.33
M851	0.69	0.43	0.34
M852	0.7	0.42	0.33
M853	0.69	0.43	0.33
M854	0.71	0.41	0.33
M855	0.7	0.42	0.33
M856	0.7	0.42	0.33
M857	0.7	0.42	0.33
M858	0.69	0.43	0.34
M859	0.69	0.43	0.34
M860	0.69	0.43	0.34
M861	0.69	0.43	0.34
M862	0.7	0.42	0.33
M863	0.69	0.43	0.34
M864	0.69	0.42	0.33
M865	0.69	0.43	0.34
M866	0.69	0.43	0.34
M867	0.69	0.42	0.33
M868	0.69	0.42	0.33
M869	0.68	0.43	0.34
M870	0.69	0.43	0.34
M871	0.69	0.43	0.34
M872	0.69	0.43	0.34
M873	0.69	0.43	0.34
M874	0.69	0.43	0.34
M875	0.68	0.43	0.34
M876	0.69	0.43	0.34
M877	0.69	0.43	0.34
M878	0.68	0.43	0.34
M879	0.69	0.43	0.34
M880	0.68	0.43	0.34
M881	0.68	0.44	0.34
M882	0.68	0.44	0.34
M883	0.67	0.44	0.34
M884	0.67	0.44	0.35
M885	0.68	0.43	0.34
M886	0.66	0.45	0.35
M887	0.67	0.44	0.35
M888	0.66	0.45	0.35
M889	0.67	0.44	0.34
M890	0.67	0.44	0.35
M891	0.67	0.44	0.34
M892	0.67	0.44	0.35
M893	0.67	0.44	0.34
M894	0.67	0.45	0.35
M895	0.66	0.45	0.35
M896	0.67	0.44	0.34
M897	0.66	0.45	0.35
M898	0.66	0.45	0.35
M899	0.65	0.45	0.35
M900	0.66	0.45	0.35
M901	0.65	0.46	0.35
M902	0.65	0.46	0.35
M903	0.66	0.45	0.35
M904	0.65	0.46	0.35
M905	0.65	0.45	0.35
M906	0.65	0.45	0.35
M907	0.66	0.45	0.35
M908	0.64	0.46	0.36
M909	0.64	0.46	0.36
M910	0.65	0.46	0.35
M911	0.63	0.47	0.36
M912	0.63	0.46	0.36
M913	0.62	0.47	0.36
M914	0.64	0.46	0.36
M915	0.63	0.46	0.36
M916	0.64	0.46	0.35
M917	0.63	0.47	0.36
M918	0.63	0.47	0.36
M919	0.63	0.47	0.36
M920	0.63	0.47	0.36
M921	0.63	0.47	0.36
M922	0.61	0.47	0.36
M923	0.62	0.47	0.36
M924	0.62	0.47	0.36
M925	0.64	0.46	0.36
M926	0.61	0.47	0.36
M927	0.62	0.47	0.36
M928	0.61	0.48	0.36
M929	0.61	0.47	0.36
M930	0.62	0.47	0.36
M931	0.62	0.47	0.36
M932	0.61	0.47	0.36
M933	0.62	0.47	0.36
M934	0.62	0.47	0.36
M935	0.61	0.47	0.36
M936	0.62	0.47	0.36
M937	0.61	0.48	0.36
M938	0.59	0.48	0.37
M939	0.61	0.48	0.36
M940	0.61	0.48	0.36
M941	0.61	0.48	0.36
M942	0.6	0.48	0.36
M943	0.59	0.48	0.37
M944	0.6	0.48	0.36
M945	0.6	0.48	0.37
M946	0.58	0.49	0.37
M947	0.6	0.48	0.36
M948	0.59	0.48	0.37
M949	0.59	0.48	0.37
M950	0.58	0.49	0.37
M951	0.59	0.48	0.37
M952	0.59	0.48	0.37
M953	0.59	0.48	0.37
M954	0.58	0.49	0.37
M955	0.58	0.49	0.37
M956	0.59	0.48	0.37
M957	0.59	0.48	0.37
M958	0.58	0.49	0.37
M959	0.57	0.49	0.37
M960	0.58	0.49	0.37
M961	0.58	0.49	0.37
M962	0.58	0.49	0.37
M963	0.58	0.49	0.37
M964	0.57	0.49	0.37
M965	0.58	0.49	0.37
M966	0.58	0.49	0.37
M967	0.58	0.49	0.37
M968	0.59	0.49	0.37
M969	0.56	0.49	0.37
M970	0.58	0.49	0.37
M971	0.58	0.49	0.37
M972	0.57	0.49	0.37
M973	0.56	0.49	0.37
M974	0.57	0.49	0.37
M975	0.57	0.49	0.37
M976	0.57	0.49	0.37
M977	0.57	0.49	0.37
M978	0.58	0.49	0.37
M979	0.57	0.49	0.37
M980	0.57	0.49	0.37
M981	0.56	0.49	0.37
M982	0.56	0.49	0.37
M983	0.56	0.49	0.37
M984	0.56	0.49	0.37
M985	0.56	0.49	0.37
M986	0.56	0.49	0.37
M987	0.56	0.49	0.37
M988	0.57	0.49	0.37
M989	0.57	0.49	0.37
M990	0.55	0.49	0.37
M991	0.56	0.49	0.37
M992	0.56	0.49	0.37
M993	0.56	0.49	0.37
M994	0.57	0.49	0.37
M995	0.56	0.49	0.37
M996	0.56	0.49	0.37
M997	0.56	0.49	0.37
M998	0.56	0.49	0.37
M999	0.55	0.49	0.37
M1000	0.56	0.49	0.37
M1001	0.55	0.49	0.37
M1002	0.56	0.49	0.37
M1003	0.55	0.5	0.37
M1004	0.56	0.49	0.37
M1005	0.56	0.49	0.37
M1006	0.56	0.49	0.37
M1007	0.56	0.49	0.37
M1008	0.56	0.49	0.37
M1009	0.54	0.5	0.37
M1010	0.56	0.49	0.37
M1011	0.55	0.49	0.37
M1012	0.55	0.5	0.37
M1013	0.56	0.49	0.37
M1014	0.54	0.5	0.37
M1015	0.54	0.5	0.37
M1016	0.54	0.5	0.37
M1017	0.55	0.49	0.37
M1018	0.55	0.49	0.37
M1019	0.54	0.5	0.37
M1020	0.55	0.49	0.37
M1021	0.55	0.5	0.37
M1022	0.54	0.5	0.37
M1023	0.55	0.49	0.37
M1024	0.55	0.5	0.37
M1025	0.55	0.5	0.37
M1026	0.54	0.5	0.37
M1027	0.55	0.5	0.37
M1028	0.53	0.5	0.37
M1029	0.54	0.5	0.37
M1030	0.55	0.5	0.37
M1031	0.55	0.5	0.37
M1032	0.55	0.5	0.37
M1033	0.54	0.5	0.37
M1034	0.53	0.5	0.37
M1035	0.54	0.5	0.37
M1036	0.53	0.5	0.37
M1037	0.53	0.5	0.37
M1038	0.54	0.5	0.37
M1039	0.53	0.5	0.37
M1040	0.53	0.5	0.37
M1041	0.53	0.5	0.37
M1042	0.55	0.5	0.37
M1043	0.53	0.5	0.37
M1044	0.54	0.5	0.37
M1045	0.54	0.5	0.37
M1046	0.53	0.5	0.37
M1047	0.52	0.5	0.37
M1048	0.52	0.5	0.37
M1049	0.53	0.5	0.37
M1050	0.54	0.5	0.37
M1051	0.53	0.5	0.37
M1052	0.54	0.5	0.37
M1053	0.53	0.5	0.37
M1054	0.52	0.5	0.37
M1055	0.53	0.5	0.37
M1056	0.53	0.5	0.37
M1057	0.52	0.5	0.37
M1058	0.54	0.5	0.37
M1059	0.52	0.5	0.37
M1060	0.53	0.5	0.37
M1061	0.54	0.5	0.37
M1062	0.53	0.5	0.37
M1063	0.53	0.5	0.37
M1064	0.52	0.5	0.37
M1065	0.52	0.5	0.37
M1066	0.53	0.5	0.37
M1067	0.53	0.5	0.37
M1068	0.53	0.5	0.37
M1069	0.52	0.5	0.37
M1070	0.52	0.5	0.37
M1071	0.53	0.5	0.37
M1072	0.53	0.5	0.37
M1073	0.53	0.5	0.37
M1074	0.52	0.5	0.37
M1075	0.53	0.5	0.37
M1076	0.53	0.5	0.37
M1077	0.52	0.5	0.37
M1078	0.51	0.5	0.37
M1079	0.51	0.5	0.37
M1080	0.52	0.5	0.37
M1081	0.52	0.5	0.37
M1082	0.52	0.5	0.37
M1083	0.52	0.5	0.37
M1084	0.51	0.5	0.37
M1085	0.52	0.5	0.37
M1086	0.52	0.5	0.37
M1087	0.52	0.5	0.37
M1088	0.51	0.5	0.37
M1089	0.52	0.5	0.37
M1090	0.52	0.5	0.37
M1091	0.51	0.5	0.37
M1092	0.51	0.5	0.37
M1093	0.51	0.5	0.37
M1094	0.51	0.5	0.37
M1095	0.51	0.5	0.37
M1096	0.51	0.5	0.37
M1097	0.5	0.5	0.38
M1098	0.51	0.5	0.37
M1099	0.51	0.5	0.37
M1100	0.5	0.5	0.38
M1101	0.5	0.5	0.37
M1102	0.51	0.5	0.37
M1103	0.5	0.5	0.37
M1104	0.51	0.5	0.37
M1105	0.51	0.5	0.37
M1106	0.5	0.5	0.37
M1107	0.51	0.5	0.37
M1108	0.5	0.5	0.38
M1109	0.52	0.5	0.37
M1110	0.51	0.5	0.37
M1111	0.52	0.5	0.37
M1112	0.51	0.5	0.37
M1113	0.52	0.5	0.37
M1114	0.51	0.5	0.37
M1115	0.52	0.5	0.37
M1116	0.52	0.5	0.37
M1117	0.52	0.5	0.37
M1118	0.53	0.5	0.37
M1119	0.52	0.5	0.37
M1120	0.52	0.5	0.37
M1121	0.51	0.5	0.37
M1122	0.52	0.5	0.37
M1123	0.52	0.5	0.37
M1124	0.52	0.5	0.37
M1125	0.51	0.5	0.37
M1126	0.52	0.5	0.37
M1127	0.54	0.5	0.37
M1128	0.53	0.5	0.37
M1129	0.53	0.5	0.37
M1130	0.53	0.5	0.37
M1131	0.53	0.5	0.37
M1132	0.53	0.5	0.37
M1133	0.54	0.5	0.37
M1134	0.53	0.5	0.37
M1135	0.54	0.5	0.37
M1136	0.54	0.5	0.37
M1137	0.55	0.5	0.37
M1138	0.55	0.5	0.37
M1139	0.54	0.5	0.37
M1140	0.54	0.5	0.37
M1141	0.54	0.5	0.37
M1142	0.55	0.49	0.37
M1143	0.55	0.49	0.37
M1144	0.54	0.5	0.37
M1145	0.56	0.49	0.37
M1146	0.54	0.5	0.37
M1147	0.55	0.5	0.37
M1148	0.57	0.49	0.37
M1149	0.56	0.49	0.37
M1150	0.56	0.49	0.37
M1151	0.55	0.49	0.37
M1152	0.56	0.49	0.37
M1153	0.56	0.49	0.37
M1154	0.57	0.49	0.37
M1155	0.58	0.49	0.37
M1156	0.56	0.49	0.37
M1157	0.58	0.49	0.37
M1158	0.56	0.49	0.37
M1159	0.57	0.49	0.37
M1160	0.57	0.49	0.37
M1161	0.57	0.49	0.37
M1162	0.58	0.49	0.37
M1163	0.57	0.49	0.37
M1164	0.57	0.49	0.37
M1165	0.58	0.49	0.37
M1166	0.57	0.49	0.37
M1167	0.57	0.49	0.37
M1168	0.57	0.49	0.37
M1169	0.57	0.49	0.37
M1170	0.57	0.49	0.37
M1171	0.57	0.49	0.37
M1172	0.59	0.48	0.37
M1173	0.59	0.48	0.37
M1174	0.58	0.49	0.37
M1175	0.59	0.48	0.37
M1176	0.59	0.48	0.37
M1177	0.6	0.48	0.36
M1178	0.59	0.48	0.37
M1179	0.58	0.49	0.37
M1180	0.59	0.48	0.37
M1181	0.59	0.48	0.37
M1182	0.6	0.48	0.37
M1183	0.59	0.48	0.37
M1184	0.6	0.48	0.36
M1185	0.6	0.48	0.36
M1186	0.6	0.48	0.36
M1187	0.59	0.48	0.37
M1188	0.6	0.48	0.37
M1189	0.6	0.48	0.37
M1190	0.6	0.48	0.37
M1191	0.61	0.48	0.36
M1192	0.62	0.47	0.36
M1193	0.61	0.47	0.36
M1194	0.61	0.48	0.36
M1195	0.61	0.48	0.36
M1196	0.62	0.47	0.36
M1197	0.61	0.47	0.36
M1198	0.62	0.47	0.36
M1199	0.62	0.47	0.36
M1200	0.62	0.47	0.36
M1201	0.62	0.47	0.36
M1202	0.63	0.47	0.36
M1203	0.64	0.46	0.36
M1204	0.62	0.47	0.36
M1205	0.62	0.47	0.36
M1206	0.64	0.46	0.36
M1207	0.62	0.47	0.36
M1208	0.63	0.47	0.36
M1209	0.64	0.46	0.36
M1210	0.64	0.46	0.36
M1211	0.64	0.46	0.36
M1212	0.63	0.47	0.36
M1213	0.64	0.46	0.36
M1214	0.64	0.46	0.36
M1215	0.65	0.46	0.35
M1216	0.65	0.46	0.35
M1217	0.65	0.45	0.35
M1218	0.66	0.45	0.35
M1219	0.66	0.45	0.35
M1220	0.66	0.45	0.35
M1221	0.64	0.46	0.35
M1222	0.66	0.45	0.35
M1223	0.64	0.46	0.35
M1224	0.66	0.45	0.35
M1225	0.66	0.45	0.35
M1226	0.66	0.45	0.35
M1227	0.65	0.45	0.35
M1228	0.66	0.45	0.35
M1229	0.67	0.45	0.35
M1230	0.67	0.44	0.34
M1231	0.66	0.45	0.35
M1232	0.67	0.45	0.35
M1233	0.66	0.45	0.35
M1234	0.67	0.44	0.34
M1235	0.67	0.44	0.34
M1236	0.68	0.44	0.34
M1237	0.67	0.44	0.34
M1238	0.67	0.44	0.34
M1239	0.66	0.45	0.35
M1240	0.67	0.44	0.34
M1241	0.69	0.43	0.34
M1242	0.68	0.43	0.34
M1243	0.68	0.44	0.34
M1244	0.68	0.44	0.34
M1245	0.69	0.43	0.34
M1246	0.68	0.44	0.34
M1247	0.69	0.43	0.34
M1248	0.68	0.43	0.34
M1249	0.69	0.43	0.34
M1250	0.69	0.43	0.34
M1251	0.69	0.43	0.34
M1252	0.71	0.41	0.33
M1253	0.7	0.42	0.33
M1254	0.71	0.41	0.33
M1255	0.71	0.42	0.33
M1256	0.69	0.43	0.34
M1257	0.7	0.42	0.33
M1258	0.7	0.42	0.33
M1259	0.7	0.42	0.33
M1260	0.7	0.42	0.33
M1261	0.72	0.41	0.32
M1262	0.71	0.41	0.33
M1263	0.71	0.41	0.33
M1264	0.72	0.41	0.32
M1265	0.72	0.4	0.32
M1266	0.72	0.41	0.32
M1267	0.72	0.4	0.32
M1268	0.72	0.4	0.32
M1269	0.74	0.39	0.31
M1270	0.73	0.4	0.32
M1271	0.73	0.4	0.32
M1272	0.72	0.4	0.32
M1273	0.73	0.4	0.32
M1274	0.72	0.41	0.32
M1275	0.74	0.38	0.31
M1276	0.73	0.4	0.32
M1277	0.73	0.4	0.32
M1278	0.74	0.39	0.31
M1279	0.75	0.38	0.31
M1280	0.75	0.38	0.3
M1281	0.74	0.39	0.31
M1282	0.75	0.38	0.31
M1283	0.75	0.38	0.31
M1284	0.76	0.36	0.3
M1285	0.75	0.37	0.3
M1286	0.75	0.37	0.3
M1287	0.76	0.37	0.3
M1288	0.75	0.37	0.3
M1289	0.76	0.37	0.3
M1290	0.76	0.36	0.3
M1291	0.78	0.35	0.29
M1292	0.77	0.35	0.29
M1293	0.77	0.35	0.29
M1294	0.77	0.35	0.29
M1295	0.78	0.35	0.29
M1296	0.78	0.35	0.29
M1297	0.78	0.34	0.28
M1298	0.78	0.34	0.28
M1299	0.78	0.34	0.29
M1300	0.79	0.34	0.28
M1301	0.8	0.32	0.27
M1302	0.78	0.34	0.29
M1303	0.79	0.33	0.27
M1304	0.78	0.34	0.28
M1305	0.79	0.33	0.27
M1306	0.8	0.32	0.27
M1307	0.8	0.33	0.27
M1308	0.8	0.32	0.27
M1309	0.8	0.32	0.27
M1310	0.79	0.33	0.28
M1311	0.8	0.33	0.27
M1312	0.79	0.33	0.28
M1313	0.8	0.32	0.27
M1314	0.8	0.32	0.27
M1315	0.8	0.32	0.27
M1316	0.81	0.31	0.26
M1317	0.81	0.31	0.26
M1318	0.82	0.3	0.25
M1319	0.82	0.29	0.25
M1320	0.81	0.31	0.26
M1321	0.82	0.3	0.25
M1322	0.82	0.29	0.25
M1323	0.82	0.3	0.25
M1324	0.82	0.3	0.25
M1325	0.82	0.29	0.25
M1326	0.84	0.27	0.23
M1327	0.84	0.27	0.24
M1328	0.84	0.27	0.24
M1329	0.82	0.29	0.25
M1330	0.83	0.29	0.25
M1331	0.85	0.26	0.23
M1332	0.84	0.27	0.23
M1333	0.84	0.26	0.23
M1334	0.85	0.25	0.22
M1335	0.85	0.25	0.22
M1336	0.86	0.24	0.21
M1337	0.84	0.26	0.23
M1338	0.86	0.24	0.21
M1339	0.84	0.27	0.23
M1340	0.85	0.26	0.23
M1341	0.85	0.25	0.22
M1342	0.86	0.24	0.21
M1343	0.85	0.26	0.23
M1344	0.85	0.26	0.23
M1345	0.85	0.25	0.22
M1346	0.85	0.26	0.22
M1347	0.86	0.24	0.21
M1348	0.85	0.26	0.22
M1349	0.85	0.25	0.22
M1350	0.87	0.23	0.2
M1351	0.85	0.25	0.22
M1352	0.87	0.23	0.2
M1353	0.86	0.23	0.21
M1354	0.87	0.23	0.2
M1355	0.86	0.24	0.21
M1356	0.87	0.23	0.2
M1357	0.85	0.25	0.22
M1358	0.87	0.22	0.2
M1359	0.86	0.24	0.21
M1360	0.87	0.23	0.2
M1361	0.87	0.23	0.2
M1362	0.87	0.23	0.2
M1363	0.86	0.24	0.21
M1364	0.87	0.22	0.2
M1365	0.88	0.21	0.19
M1366	0.86	0.24	0.21
M1367	0.87	0.23	0.21
M1368	0.87	0.22	0.2
M1369	0.88	0.21	0.19
M1370	0.89	0.2	0.18
M1371	0.88	0.21	0.19
M1372	0.88	0.21	0.19
M1373	0.88	0.22	0.19
M1374	0.89	0.2	0.18
M1375	0.89	0.2	0.18
M1376	0.89	0.2	0.18
M1377	0.9	0.18	0.16
M1378	0.9	0.19	0.17
M1379	0.9	0.19	0.17
M1380	0.89	0.19	0.17
M1381	0.9	0.18	0.16
M1382	0.91	0.17	0.15
M1383	0.91	0.17	0.16
M1384	0.91	0.16	0.15
M1385	0.91	0.16	0.15
M1386	0.91	0.16	0.15
M1387	0.92	0.14	0.13
M1388	0.92	0.14	0.13
M1389	0.93	0.12	0.12
M1390	0.93	0.14	0.13
M1391	0.93	0.14	0.13
M1392	0.94	0.11	0.11
M1393	0.94	0.11	0.1
M1394	0.93	0.13	0.12
M1395	0.94	0.12	0.11
M1396	0.94	0.11	0.11
M1397	0.93	0.13	0.12
M1398	0.95	0.1	0.1
M1399	0.95	0.1	0.1
M1400	0.94	0.12	0.11
M1401	0.94	0.11	0.1
M1402	0.94	0.12	0.11
M1403	0.95	0.1	0.09
M1404	0.95	0.1	0.1
M1405	0.94	0.11	0.1
M1406	0.95	0.1	0.1
M1407	0.95	0.1	0.09
M1408	0.95	0.1	0.09
M1409	0.95	0.1	0.09
M1410	0.95	0.09	0.09
M1411	0.95	0.1	0.1
M1412	0.95	0.09	0.09
M1413	0.96	0.08	0.08
M1414	0.96	0.08	0.08
M1415	0.96	0.08	0.08
M1416	0.96	0.07	0.07
M1417	0.95	0.09	0.09
M1418	0.96	0.07	0.07
M1419	0.96	0.07	0.07
M1420	0.97	0.07	0.07
M1421	0.97	0.06	0.06
M1422	0.97	0.06	0.06
M1423	0.96	0.07	0.07
M1424	0.96	0.07	0.07
M1425	0.96	0.07	0.07
M1426	0.96	0.07	0.07
M1427	0.98	0.04	0.04
M1428	0.97	0.06	0.05
M1429	0.98	0.04	0.04
M1430	0.98	0.04	0.04
M1431	0.98	0.04	0.04
M1432	0.98	0.03	0.03
Mean	0.82	0.24	0.2
