# Supplementary material for: Genome-Enabled Prediction Models for Yield Related Traits in Chickpea
Source: Front Plant Sci. 2016 Nov 22;7:1666. doi: 10.3389/fpls.2016.01666 (PMC5118446; doi:10.3389/fpls.2016.01666)
Supplement: Supplementary file 3 [file Table3.XLSX]

## Sheet: Table S3
Table S3: DArT-SNPs genotyping marker attributes across 315 elite breeding lines from training population
Marker	Major Allele Frquency	GeneDiversity	PIC
M1	0.96	0.07	0.07
M2	0.95	0.1	0.09
M3	0.9	0.17	0.16
M4	0.79	0.34	0.28
M5	0.95	0.09	0.09
M6	0.77	0.36	0.29
M7	0.65	0.45	0.35
M8	0.72	0.4	0.32
M9	0.63	0.47	0.36
M10	0.54	0.5	0.37
M11	0.97	0.06	0.06
M12	0.99	0.02	0.02
M13	0.95	0.1	0.09
M14	0.96	0.07	0.07
M15	0.95	0.1	0.09
M16	0.72	0.41	0.32
M17	0.62	0.47	0.36
M18	0.66	0.45	0.35
M19	0.77	0.35	0.29
M20	0.95	0.09	0.09
M21	0.93	0.13	0.12
M22	0.97	0.06	0.05
M23	0.97	0.06	0.06
M24	0.68	0.43	0.34
M25	0.52	0.5	0.37
M26	0.98	0.04	0.04
M27	0.94	0.12	0.11
M28	0.9	0.18	0.16
M29	0.75	0.37	0.3
M30	0.67	0.44	0.34
M31	0.63	0.47	0.36
M32	0.69	0.43	0.34
M33	0.57	0.49	0.37
M34	0.95	0.1	0.09
M35	0.8	0.31	0.27
M36	0.71	0.41	0.33
M37	0.99	0.02	0.02
M38	0.71	0.41	0.33
M39	0.99	0.03	0.03
M40	0.98	0.05	0.04
M41	0.98	0.03	0.03
M42	0.96	0.08	0.08
M43	0.93	0.14	0.13
M44	1	0.01	0.01
M45	0.54	0.5	0.37
M46	0.55	0.49	0.37
M47	0.99	0.02	0.02
M48	0.9	0.18	0.17
M49	0.86	0.25	0.22
M50	0.75	0.38	0.3
M51	0.65	0.45	0.35
M52	0.98	0.05	0.04
M53	0.97	0.06	0.06
M54	0.85	0.26	0.23
M55	0.79	0.33	0.28
M56	0.79	0.33	0.28
M57	0.89	0.2	0.18
M58	0.84	0.27	0.23
M59	0.55	0.5	0.37
M60	0.51	0.5	0.37
M61	1	0.01	0.01
M62	0.89	0.2	0.18
M63	0.8	0.32	0.27
M64	0.74	0.38	0.31
M65	0.94	0.12	0.11
M66	1	0.01	0.01
M67	0.78	0.34	0.28
M68	1	0.01	0.01
M69	0.98	0.04	0.04
M70	0.68	0.43	0.34
M71	0.86	0.24	0.21
M72	0.62	0.47	0.36
M73	0.52	0.5	0.37
M74	0.54	0.5	0.37
M75	0.55	0.5	0.37
M76	0.85	0.25	0.22
M77	0.95	0.09	0.08
M78	0.77	0.35	0.29
M79	0.67	0.44	0.34
M80	0.99	0.02	0.02
M81	0.85	0.26	0.22
M82	0.63	0.47	0.36
M83	0.69	0.43	0.34
M84	0.89	0.19	0.18
M85	0.54	0.5	0.37
M86	0.51	0.5	0.37
M87	0.86	0.24	0.21
M88	0.99	0.02	0.02
M89	0.66	0.45	0.35
M90	1	0.01	0.01
M91	0.97	0.05	0.05
M92	0.64	0.46	0.35
M93	0.55	0.5	0.37
M94	0.65	0.46	0.35
M95	0.6	0.48	0.36
M96	0.97	0.06	0.06
M97	0.97	0.06	0.06
M98	0.99	0.02	0.02
M99	0.79	0.34	0.28
M100	0.94	0.12	0.11
M101	0.64	0.46	0.35
M102	0.9	0.18	0.17
M103	0.74	0.39	0.31
M104	0.88	0.21	0.19
M105	1	0.01	0.01
M106	1	0.01	0.01
M107	0.94	0.12	0.11
M108	0.93	0.13	0.12
M109	0.98	0.03	0.03
M110	0.83	0.29	0.25
M111	0.73	0.4	0.32
M112	0.52	0.5	0.37
M113	0.98	0.03	0.03
M114	0.96	0.08	0.08
M115	0.77	0.36	0.29
M116	0.99	0.02	0.02
M117	0.98	0.04	0.04
M118	0.98	0.04	0.04
M119	0.7	0.42	0.33
M120	0.64	0.46	0.35
M121	0.94	0.11	0.1
M122	0.93	0.13	0.12
M123	0.95	0.09	0.09
M124	0.96	0.08	0.08
M125	0.76	0.37	0.3
M126	0.96	0.08	0.08
M127	0.95	0.09	0.09
M128	0.77	0.36	0.29
M129	0.88	0.2	0.18
M130	0.64	0.46	0.35
M131	0.96	0.08	0.08
M132	0.58	0.49	0.37
M133	0.52	0.5	0.37
M134	0.8	0.32	0.27
M135	0.73	0.39	0.31
M136	0.61	0.48	0.36
M137	0.52	0.5	0.37
M138	0.93	0.12	0.12
M139	0.93	0.13	0.12
M140	0.69	0.43	0.34
M141	0.91	0.17	0.16
M142	0.89	0.2	0.18
M143	0.87	0.23	0.2
M144	0.79	0.33	0.27
M145	0.69	0.43	0.33
M146	0.95	0.09	0.09
M147	0.92	0.15	0.14
M148	0.81	0.31	0.26
M149	0.75	0.38	0.31
M150	0.69	0.43	0.34
M151	0.96	0.07	0.07
M152	0.75	0.37	0.3
M153	0.63	0.47	0.36
M154	0.55	0.49	0.37
M155	0.56	0.49	0.37
M156	0.63	0.47	0.36
M157	0.97	0.06	0.06
M158	0.95	0.1	0.09
M159	0.83	0.29	0.25
M160	0.73	0.4	0.32
M161	0.93	0.14	0.13
M162	0.85	0.26	0.22
M163	0.66	0.45	0.35
M164	0.65	0.46	0.35
M165	0.84	0.27	0.24
M166	0.72	0.4	0.32
M167	0.93	0.13	0.12
M168	0.69	0.42	0.33
M169	0.67	0.45	0.35
M170	0.74	0.38	0.31
M171	0.83	0.28	0.24
M172	0.52	0.5	0.37
M173	0.64	0.46	0.36
M174	0.56	0.49	0.37
M175	0.98	0.04	0.04
M176	0.68	0.43	0.34
M177	0.63	0.47	0.36
M178	1	0.01	0.01
M179	0.99	0.02	0.02
M180	0.96	0.08	0.07
M181	0.95	0.09	0.09
M182	0.97	0.07	0.07
M183	0.95	0.1	0.1
M184	0.93	0.14	0.13
M185	0.52	0.5	0.37
M186	0.55	0.5	0.37
M187	0.71	0.41	0.33
M188	0.63	0.47	0.36
M189	0.88	0.21	0.19
M190	0.89	0.2	0.18
M191	0.89	0.2	0.18
M192	0.8	0.32	0.27
M193	0.71	0.41	0.32
M194	0.95	0.09	0.08
M195	0.95	0.1	0.1
M196	0.5	0.5	0.37
M197	0.52	0.5	0.37
M198	0.53	0.5	0.37
M199	0.89	0.2	0.18
M200	0.54	0.5	0.37
M201	0.55	0.5	0.37
M202	0.95	0.09	0.09
M203	0.97	0.05	0.05
M204	0.95	0.09	0.08
M205	0.93	0.13	0.12
M206	0.91	0.16	0.14
M207	0.94	0.11	0.1
M208	0.95	0.09	0.08
M209	0.93	0.13	0.12
M210	0.95	0.1	0.09
M211	0.58	0.49	0.37
M212	0.56	0.49	0.37
M213	0.95	0.09	0.08
M214	0.53	0.5	0.37
M215	0.99	0.02	0.02
M216	0.97	0.07	0.07
M217	0.91	0.16	0.15
M218	0.62	0.47	0.36
M219	0.65	0.46	0.35
M220	0.82	0.3	0.25
M221	0.96	0.08	0.08
M222	0.93	0.12	0.12
M223	1	0.01	0.01
M224	0.76	0.36	0.3
M225	0.76	0.37	0.3
M226	0.71	0.42	0.33
M227	0.62	0.47	0.36
M228	0.51	0.5	0.37
M229	0.93	0.12	0.12
M230	0.84	0.27	0.23
M231	0.89	0.2	0.18
M232	0.96	0.08	0.08
M233	0.95	0.1	0.1
M234	0.97	0.05	0.05
M235	0.51	0.5	0.37
M236	0.54	0.5	0.37
M237	0.98	0.04	0.04
M238	0.96	0.08	0.08
M239	0.72	0.41	0.32
M240	0.63	0.47	0.36
M241	0.55	0.5	0.37
M242	0.65	0.45	0.35
M243	0.87	0.23	0.2
M244	0.93	0.13	0.12
M245	0.8	0.32	0.27
M246	0.52	0.5	0.37
M247	0.58	0.49	0.37
M248	0.98	0.03	0.03
M249	0.6	0.48	0.36
M250	0.7	0.42	0.33
M251	0.82	0.29	0.25
M252	0.77	0.35	0.29
M253	0.9	0.18	0.16
M254	0.99	0.02	0.02
M255	0.67	0.45	0.35
M256	0.58	0.49	0.37
M257	0.79	0.33	0.27
M258	0.72	0.4	0.32
M259	0.83	0.28	0.24
M260	0.74	0.39	0.31
M261	0.97	0.05	0.05
M262	0.95	0.1	0.1
M263	0.85	0.26	0.23
M264	0.74	0.39	0.31
M265	0.96	0.08	0.08
M266	0.62	0.47	0.36
M267	0.96	0.08	0.08
M268	0.5	0.5	0.37
M269	0.73	0.39	0.32
M270	0.69	0.43	0.34
M271	1	0.01	0.01
M272	0.98	0.04	0.04
M273	0.94	0.11	0.1
M274	0.92	0.15	0.14
M275	0.96	0.08	0.08
M276	0.89	0.19	0.18
M277	0.84	0.26	0.23
M278	0.99	0.02	0.02
M279	0.9	0.18	0.17
M280	0.87	0.23	0.2
M281	1	0.01	0.01
M282	0.99	0.03	0.02
M283	0.6	0.48	0.36
M284	0.56	0.49	0.37
M285	0.69	0.43	0.34
M286	0.99	0.01	0.01
M287	0.89	0.19	0.18
M288	0.78	0.34	0.29
M289	0.95	0.1	0.1
M290	0.55	0.5	0.37
M291	0.53	0.5	0.37
M292	0.7	0.42	0.33
M293	0.67	0.44	0.34
M294	0.52	0.5	0.37
M295	0.52	0.5	0.37
M296	0.56	0.49	0.37
M297	0.88	0.2	0.18
M298	0.87	0.22	0.2
M299	0.96	0.07	0.07
M300	0.89	0.2	0.18
M301	0.85	0.25	0.22
M302	0.95	0.09	0.09
M303	0.85	0.26	0.22
M304	0.84	0.27	0.23
M305	0.69	0.42	0.33
M306	0.55	0.5	0.37
M307	0.99	0.01	0.01
M308	0.65	0.46	0.35
M309	0.97	0.06	0.06
M310	0.96	0.09	0.08
M311	0.95	0.1	0.1
M312	0.93	0.13	0.12
M313	0.84	0.27	0.24
M314	0.76	0.36	0.3
M315	0.86	0.24	0.21
M316	1	0.01	0.01
M317	0.61	0.48	0.36
M318	0.56	0.49	0.37
M319	0.97	0.05	0.05
M320	0.67	0.45	0.35
M321	0.55	0.5	0.37
M322	0.52	0.5	0.37
M323	0.99	0.01	0.01
M324	0.95	0.09	0.08
M325	0.88	0.21	0.19
M326	0.86	0.25	0.22
M327	0.8	0.32	0.27
M328	0.72	0.4	0.32
M329	0.69	0.43	0.34
M330	0.69	0.43	0.34
M331	0.99	0.02	0.02
M332	0.99	0.01	0.01
M333	0.66	0.45	0.35
M334	0.62	0.47	0.36
M335	0.62	0.47	0.36
M336	0.57	0.49	0.37
M337	0.9	0.18	0.16
M338	0.94	0.11	0.1
M339	1	0.01	0.01
M340	1	0.01	0.01
M341	0.99	0.02	0.02
M342	0.99	0.02	0.02
M343	0.53	0.5	0.37
M344	0.5	0.5	0.37
M345	0.55	0.49	0.37
M346	0.59	0.48	0.37
M347	0.55	0.5	0.37
M348	0.59	0.48	0.37
M349	0.95	0.1	0.09
M350	0.82	0.29	0.25
M351	0.87	0.22	0.2
M352	0.96	0.08	0.08
M353	0.82	0.29	0.25
M354	0.64	0.46	0.35
M355	0.83	0.29	0.24
M356	0.67	0.44	0.34
M357	0.6	0.48	0.37
M358	0.51	0.5	0.37
M359	0.56	0.49	0.37
M360	0.52	0.5	0.37
M361	0.74	0.38	0.31
M362	0.7	0.42	0.33
M363	0.92	0.14	0.13
M364	0.82	0.29	0.25
M365	0.72	0.4	0.32
M366	0.99	0.02	0.02
M367	0.98	0.04	0.04
M368	0.96	0.07	0.07
M369	0.89	0.2	0.18
M370	0.86	0.24	0.21
M371	0.91	0.17	0.15
M372	0.9	0.18	0.16
M373	0.97	0.06	0.06
M374	0.84	0.27	0.23
M375	0.91	0.16	0.15
M376	0.74	0.39	0.31
M377	0.66	0.45	0.35
M378	0.88	0.21	0.18
M379	0.87	0.23	0.2
M380	0.6	0.48	0.36
M381	1	0.01	0.01
M382	0.9	0.17	0.16
M383	0.89	0.2	0.18
M384	0.61	0.48	0.36
M385	0.51	0.5	0.37
M386	0.72	0.41	0.32
M387	0.69	0.43	0.34
M388	0.66	0.45	0.35
M389	0.55	0.49	0.37
M390	0.59	0.48	0.37
M391	0.57	0.49	0.37
M392	0.96	0.08	0.08
M393	0.95	0.1	0.09
M394	0.99	0.01	0.01
M395	0.89	0.2	0.18
M396	0.88	0.21	0.19
M397	0.97	0.07	0.06
M398	0.85	0.25	0.22
M399	0.8	0.32	0.27
M400	0.71	0.41	0.32
M401	0.68	0.43	0.34
M402	0.83	0.28	0.24
M403	0.96	0.08	0.08
M404	0.97	0.07	0.06
M405	0.99	0.01	0.01
M406	0.93	0.14	0.13
M407	0.9	0.19	0.17
M408	0.89	0.2	0.18
M409	0.97	0.06	0.05
M410	0.96	0.07	0.07
M411	0.95	0.09	0.09
M412	0.95	0.1	0.1
M413	0.56	0.49	0.37
M414	0.5	0.5	0.38
M415	0.96	0.08	0.08
M416	1	0.01	0.01
M417	0.95	0.1	0.1
M418	0.97	0.06	0.06
M419	0.99	0.01	0.01
M420	0.96	0.07	0.07
M421	0.5	0.5	0.37
M422	0.53	0.5	0.37
M423	1	0.01	0.01
M424	0.61	0.48	0.36
M425	0.9	0.18	0.16
M426	0.89	0.2	0.18
M427	0.94	0.12	0.11
M428	0.97	0.06	0.06
M429	0.96	0.07	0.07
M430	0.96	0.08	0.07
M431	0.9	0.18	0.17
M432	0.84	0.27	0.24
M433	0.83	0.29	0.24
M434	0.96	0.07	0.07
M435	0.96	0.08	0.08
M436	0.98	0.04	0.04
M437	0.97	0.05	0.05
M438	0.5	0.5	0.38
M439	0.76	0.36	0.3
M440	0.7	0.42	0.33
M441	0.56	0.49	0.37
M442	0.57	0.49	0.37
M443	0.97	0.06	0.06
M444	0.96	0.09	0.08
M445	0.71	0.41	0.32
M446	0.67	0.45	0.35
M447	0.7	0.42	0.33
M448	0.65	0.45	0.35
M449	0.8	0.32	0.27
M450	0.98	0.04	0.04
M451	0.97	0.06	0.06
M452	0.95	0.1	0.09
M453	0.64	0.46	0.36
M454	0.78	0.34	0.28
M455	0.73	0.39	0.31
M456	0.89	0.19	0.17
M457	1	0.01	0.01
M458	0.96	0.08	0.08
M459	0.61	0.48	0.36
M460	0.58	0.49	0.37
M461	0.95	0.09	0.09
M462	0.63	0.47	0.36
M463	0.61	0.48	0.36
M464	0.68	0.43	0.34
M465	0.63	0.46	0.36
M466	0.5	0.5	0.38
M467	0.53	0.5	0.37
M468	1	0.01	0.01
M469	0.96	0.08	0.07
M470	0.7	0.42	0.33
M471	0.95	0.1	0.1
M472	0.96	0.07	0.07
M473	1	0.01	0.01
M474	0.98	0.03	0.03
M475	0.94	0.12	0.11
M476	0.89	0.2	0.18
M477	0.63	0.46	0.36
M478	0.61	0.48	0.36
M479	0.95	0.09	0.09
M480	1	0.01	0.01
M481	0.53	0.5	0.37
M482	0.54	0.5	0.37
M483	0.84	0.27	0.24
M484	0.95	0.09	0.09
M485	0.93	0.12	0.12
M486	0.92	0.15	0.14
M487	0.53	0.5	0.37
M488	0.51	0.5	0.37
M489	0.76	0.36	0.3
M490	0.73	0.39	0.31
M491	1	0.01	0.01
M492	1	0.01	0.01
M493	0.67	0.44	0.34
M494	0.63	0.47	0.36
M495	0.62	0.47	0.36
M496	0.76	0.37	0.3
M497	0.75	0.38	0.31
M498	0.54	0.5	0.37
M499	0.51	0.5	0.37
M500	0.82	0.3	0.26
M501	1	0.01	0.01
M502	0.96	0.07	0.07
M503	0.86	0.23	0.21
M504	0.66	0.45	0.35
M505	0.87	0.23	0.21
M506	0.86	0.24	0.21
M507	0.74	0.39	0.31
M508	0.69	0.43	0.34
M509	0.98	0.04	0.04
M510	0.93	0.13	0.13
M511	0.63	0.47	0.36
M512	0.83	0.28	0.24
M513	0.95	0.09	0.09
M514	0.74	0.39	0.31
M515	0.84	0.27	0.24
M516	0.8	0.32	0.27
M517	0.87	0.22	0.2
M518	0.85	0.26	0.22
M519	0.5	0.5	0.38
M520	0.59	0.48	0.37
M521	0.96	0.08	0.07
M522	0.64	0.46	0.35
M523	0.75	0.38	0.31
M524	0.82	0.29	0.25
M525	0.64	0.46	0.35
M526	0.97	0.05	0.05
M527	0.97	0.06	0.05
M528	0.94	0.11	0.11
M529	0.69	0.43	0.34
M530	0.55	0.49	0.37
M531	1	0.01	0.01
M532	0.96	0.08	0.08
M533	0.97	0.05	0.05
M534	0.94	0.11	0.1
M535	0.83	0.28	0.24
M536	0.97	0.07	0.06
M537	0.97	0.06	0.06
M538	0.68	0.44	0.34
M539	0.64	0.46	0.35
M540	0.89	0.2	0.18
M541	0.93	0.12	0.11
M542	0.59	0.48	0.37
M543	0.94	0.11	0.1
M544	0.68	0.44	0.34
M545	0.58	0.49	0.37
M546	0.5	0.5	0.38
M547	0.56	0.49	0.37
M548	0.54	0.5	0.37
M549	0.53	0.5	0.37
M550	0.89	0.2	0.18
M551	0.88	0.21	0.19
M552	0.56	0.49	0.37
M553	0.55	0.49	0.37
M554	0.98	0.04	0.04
M555	0.54	0.5	0.37
M556	0.51	0.5	0.37
M557	0.56	0.49	0.37
M558	0.52	0.5	0.37
M559	0.99	0.02	0.02
M560	0.98	0.05	0.05
M561	0.97	0.06	0.05
M562	0.99	0.02	0.02
M563	0.99	0.01	0.01
M564	1	0.01	0.01
M565	0.99	0.01	0.01
M566	0.91	0.16	0.15
M567	1	0.01	0.01
M568	0.95	0.1	0.09
M569	0.95	0.1	0.09
M570	0.55	0.49	0.37
M571	0.51	0.5	0.37
M572	0.96	0.07	0.07
M573	0.95	0.09	0.09
M574	0.65	0.46	0.35
M575	0.6	0.48	0.36
M576	0.99	0.01	0.01
M577	0.73	0.39	0.32
M578	0.69	0.42	0.33
M579	0.98	0.04	0.04
M580	0.93	0.13	0.12
M581	0.6	0.48	0.37
M582	0.66	0.45	0.35
M583	0.5	0.5	0.37
M584	0.54	0.5	0.37
M585	0.78	0.34	0.28
M586	1	0.01	0.01
M587	0.83	0.28	0.24
M588	0.61	0.47	0.36
M589	0.59	0.48	0.37
M590	0.6	0.48	0.37
M591	0.64	0.46	0.36
M592	0.75	0.38	0.31
M593	0.59	0.48	0.37
M594	0.52	0.5	0.37
M595	0.55	0.5	0.37
M596	0.96	0.08	0.08
M597	0.99	0.01	0.01
M598	0.93	0.13	0.12
M599	0.87	0.22	0.2
M600	0.85	0.26	0.23
M601	0.7	0.42	0.33
M602	0.84	0.27	0.24
M603	0.8	0.32	0.27
M604	0.76	0.36	0.3
M605	0.98	0.04	0.04
M606	0.97	0.06	0.05
M607	0.56	0.49	0.37
M608	0.99	0.01	0.01
M609	0.51	0.5	0.37
M610	1	0.01	0.01
M611	0.78	0.34	0.29
M612	0.65	0.45	0.35
M613	0.62	0.47	0.36
M614	1	0.01	0.01
M615	1	0.01	0.01
M616	0.95	0.09	0.08
M617	0.65	0.45	0.35
M618	0.59	0.49	0.37
M619	1	0.01	0.01
M620	0.62	0.47	0.36
M621	0.55	0.5	0.37
M622	0.94	0.12	0.11
M623	0.56	0.49	0.37
M624	0.58	0.49	0.37
M625	0.99	0.02	0.02
M626	0.96	0.08	0.08
M627	0.97	0.07	0.06
M628	0.65	0.45	0.35
M629	0.95	0.09	0.09
M630	0.96	0.07	0.07
M631	0.93	0.14	0.13
M632	0.58	0.49	0.37
M633	0.62	0.47	0.36
M634	0.61	0.48	0.36
M635	0.69	0.43	0.34
M636	0.91	0.17	0.15
M637	0.97	0.05	0.05
M638	0.97	0.06	0.06
M639	0.5	0.5	0.37
M640	0.62	0.47	0.36
M641	1	0.01	0.01
M642	0.96	0.07	0.07
M643	1	0.01	0.01
M644	0.99	0.01	0.01
M645	0.99	0.02	0.02
M646	1	0.01	0.01
M647	0.95	0.09	0.09
M648	0.5	0.5	0.37
M649	0.54	0.5	0.37
M650	0.86	0.24	0.21
M651	0.97	0.05	0.05
M652	0.94	0.11	0.11
M653	1	0.01	0.01
M654	0.78	0.34	0.28
M655	0.76	0.36	0.3
M656	0.99	0.02	0.02
M657	0.77	0.35	0.29
M658	0.6	0.48	0.36
M659	1	0.01	0.01
M660	0.91	0.17	0.15
M661	0.89	0.2	0.18
M662	0.99	0.02	0.02
M663	0.85	0.26	0.23
M664	0.53	0.5	0.37
M665	0.56	0.49	0.37
M666	0.99	0.02	0.02
M667	0.97	0.07	0.07
M668	0.65	0.45	0.35
M669	0.64	0.46	0.35
M670	0.89	0.2	0.18
M671	0.77	0.35	0.29
M672	0.66	0.45	0.35
M673	1	0.01	0.01
M674	0.88	0.21	0.19
M675	0.96	0.07	0.07
M676	0.94	0.11	0.1
M677	0.84	0.27	0.23
M678	0.71	0.41	0.33
M679	0.95	0.09	0.09
M680	1	0.01	0.01
M681	0.79	0.33	0.27
M682	0.52	0.5	0.37
M683	0.94	0.11	0.1
M684	0.95	0.1	0.1
M685	0.94	0.11	0.11
M686	0.75	0.37	0.3
M687	0.51	0.5	0.37
M688	1	0.01	0.01
M689	1	0.01	0.01
M690	0.99	0.01	0.01
M691	0.99	0.03	0.03
M692	0.95	0.1	0.1
M693	0.89	0.19	0.17
M694	0.97	0.06	0.06
M695	0.84	0.26	0.23
M696	0.74	0.39	0.31
M697	0.8	0.33	0.27
M698	0.54	0.5	0.37
M699	0.66	0.45	0.35
M700	0.62	0.47	0.36
M701	0.98	0.04	0.03
M702	0.97	0.06	0.06
M703	0.99	0.01	0.01
M704	0.99	0.01	0.01
M705	0.96	0.08	0.08
M706	1	0.01	0.01
M707	1	0.01	0.01
M708	0.95	0.1	0.09
M709	0.62	0.47	0.36
M710	0.64	0.46	0.36
M711	0.99	0.02	0.02
M712	0.97	0.06	0.06
M713	0.97	0.06	0.06
M714	0.99	0.01	0.01
M715	0.95	0.1	0.09
M716	0.99	0.03	0.03
M717	0.64	0.46	0.35
M718	0.96	0.07	0.07
M719	0.99	0.03	0.03
M720	0.93	0.12	0.12
M721	0.64	0.46	0.35
M722	0.61	0.48	0.36
M723	0.99	0.02	0.02
M724	0.96	0.08	0.07
M725	0.84	0.27	0.23
M726	0.97	0.07	0.07
M727	0.63	0.47	0.36
M728	0.83	0.28	0.24
M729	0.84	0.27	0.23
M730	0.63	0.46	0.36
M731	0.74	0.38	0.31
M732	0.77	0.35	0.29
M733	0.68	0.43	0.34
M734	0.94	0.12	0.11
M735	0.99	0.01	0.01
M736	0.62	0.47	0.36
M737	0.96	0.08	0.07
M738	0.96	0.07	0.07
M739	1	0.01	0.01
M740	0.98	0.03	0.03
M741	0.89	0.19	0.18
M742	0.94	0.11	0.1
M743	0.74	0.38	0.31
M744	1	0.01	0.01
M745	0.99	0.01	0.01
M746	0.94	0.12	0.11
M747	0.99	0.02	0.02
M748	0.85	0.26	0.23
M749	0.93	0.12	0.12
M750	0.99	0.01	0.01
M751	0.89	0.2	0.18
M752	0.73	0.39	0.32
M753	0.83	0.29	0.24
M754	0.79	0.33	0.27
M755	0.79	0.33	0.28
M756	0.57	0.49	0.37
M757	0.73	0.39	0.32
M758	0.64	0.46	0.36
M759	0.86	0.24	0.21
M760	0.64	0.46	0.36
M761	0.99	0.02	0.02
M762	0.98	0.04	0.04
M763	0.95	0.09	0.08
M764	0.96	0.08	0.08
M765	0.95	0.09	0.09
M766	0.93	0.13	0.12
M767	0.68	0.43	0.34
M768	0.83	0.28	0.24
M769	0.96	0.07	0.07
M770	0.82	0.3	0.25
M771	0.54	0.5	0.37
M772	0.97	0.06	0.06
M773	0.82	0.29	0.25
M774	0.96	0.08	0.08
M775	0.8	0.33	0.27
M776	0.53	0.5	0.37
M777	0.67	0.44	0.34
M778	0.98	0.03	0.03
M779	0.85	0.26	0.23
M780	0.95	0.1	0.09
M781	0.88	0.21	0.19
M782	1	0.01	0.01
M783	0.99	0.02	0.02
M784	0.96	0.07	0.07
M785	0.95	0.09	0.09
M786	0.98	0.03	0.03
M787	0.73	0.39	0.31
M788	0.99	0.01	0.01
M789	0.99	0.01	0.01
M790	0.67	0.45	0.35
M791	0.73	0.39	0.32
M792	0.54	0.5	0.37
M793	0.97	0.06	0.06
M794	0.94	0.11	0.1
M795	0.95	0.09	0.08
M796	1	0.01	0.01
M797	0.99	0.01	0.01
M798	0.96	0.08	0.08
M799	0.75	0.37	0.3
M800	0.99	0.02	0.02
M801	0.51	0.5	0.37
M802	0.94	0.1	0.1
M803	0.76	0.36	0.3
M804	0.95	0.1	0.1
M805	0.61	0.48	0.36
M806	0.87	0.23	0.2
M807	0.94	0.11	0.1
M808	0.99	0.01	0.01
M809	1	0.01	0.01
M810	0.98	0.03	0.03
M811	0.99	0.01	0.01
M812	0.95	0.09	0.09
M813	0.64	0.46	0.35
M814	0.68	0.44	0.34
M815	0.55	0.5	0.37
M816	0.96	0.07	0.07
M817	1	0.01	0.01
M818	0.98	0.04	0.04
M819	0.95	0.1	0.1
M820	1	0.01	0.01
M821	1	0.01	0.01
M822	0.99	0.02	0.02
M823	0.97	0.06	0.05
M824	0.73	0.39	0.31
M825	0.88	0.22	0.19
M826	0.96	0.08	0.08
M827	0.68	0.44	0.34
M828	0.95	0.09	0.09
M829	0.9	0.18	0.17
M830	0.98	0.04	0.04
M831	0.93	0.13	0.13
M832	0.96	0.07	0.07
M833	0.99	0.02	0.02
M834	0.65	0.46	0.35
M835	0.59	0.48	0.37
M836	0.96	0.08	0.08
M837	0.92	0.15	0.14
M838	0.96	0.07	0.07
M839	0.75	0.38	0.31
M840	0.74	0.38	0.31
M841	0.98	0.04	0.04
M842	0.88	0.2	0.18
M843	0.76	0.36	0.3
M844	0.52	0.5	0.37
M845	0.96	0.08	0.08
M846	0.71	0.41	0.33
M847	0.56	0.49	0.37
M848	0.97	0.06	0.06
M849	0.95	0.09	0.09
M850	0.82	0.29	0.25
M851	1	0.01	0.01
M852	0.83	0.28	0.24
M853	0.99	0.01	0.01
M854	0.75	0.37	0.3
M855	0.59	0.48	0.37
M856	0.72	0.41	0.32
M857	0.99	0.01	0.01
M858	0.99	0.02	0.02
M859	0.92	0.15	0.14
M860	0.96	0.08	0.07
M861	0.95	0.1	0.09
M862	0.99	0.02	0.02
M863	0.74	0.38	0.31
M864	0.95	0.1	0.09
M865	0.94	0.11	0.1
M866	0.95	0.09	0.09
M867	0.95	0.09	0.09
M868	0.94	0.11	0.1
M869	0.94	0.12	0.11
M870	0.95	0.09	0.09
M871	0.83	0.28	0.24
M872	0.64	0.46	0.35
M873	1	0.01	0.01
M874	0.85	0.25	0.22
M875	0.68	0.44	0.34
M876	0.64	0.46	0.35
M877	1	0.01	0.01
M878	0.53	0.5	0.37
M879	0.99	0.02	0.02
M880	0.97	0.06	0.05
M881	0.98	0.03	0.03
M882	0.97	0.06	0.06
M883	0.93	0.13	0.12
M884	0.94	0.12	0.11
M885	0.56	0.49	0.37
M886	0.94	0.11	0.1
M887	0.99	0.02	0.02
M888	0.95	0.1	0.09
M889	0.96	0.07	0.07
M890	0.77	0.35	0.29
M891	0.6	0.48	0.36
M892	0.6	0.48	0.36
M893	0.88	0.21	0.19
M894	0.57	0.49	0.37
M895	0.91	0.16	0.15
M896	0.95	0.09	0.09
M897	0.58	0.49	0.37
M898	0.55	0.5	0.37
M899	0.9	0.17	0.16
M900	0.75	0.37	0.3
M901	0.99	0.02	0.02
M902	0.97	0.06	0.05
M903	0.98	0.03	0.03
M904	0.99	0.02	0.02
M905	0.78	0.34	0.29
M906	0.98	0.04	0.04
M907	0.95	0.09	0.08
M908	0.65	0.45	0.35
M909	0.64	0.46	0.36
M910	0.96	0.08	0.08
M911	0.98	0.04	0.04
M912	0.96	0.09	0.08
M913	0.94	0.1	0.1
M914	0.58	0.49	0.37
M915	0.9	0.18	0.16
M916	0.56	0.49	0.37
M917	0.8	0.32	0.27
M918	0.66	0.45	0.35
M919	0.68	0.44	0.34
M920	0.59	0.49	0.37
M921	0.65	0.46	0.35
M922	0.56	0.49	0.37
M923	0.94	0.11	0.1
M924	0.92	0.15	0.14
M925	0.95	0.09	0.09
M926	0.99	0.03	0.02
M927	0.98	0.04	0.04
M928	1	0.01	0.01
M929	0.98	0.04	0.04
M930	0.89	0.19	0.17
M931	0.74	0.39	0.31
M932	0.89	0.2	0.18
M933	0.58	0.49	0.37
M934	0.88	0.2	0.18
M935	0.69	0.43	0.34
M936	0.99	0.02	0.02
M937	0.96	0.08	0.07
M938	0.99	0.02	0.02
M939	0.96	0.07	0.07
M940	0.77	0.36	0.29
M941	0.98	0.03	0.03
M942	0.99	0.02	0.02
M943	0.97	0.07	0.07
M944	1	0.01	0.01
M945	0.96	0.07	0.07
M946	0.83	0.28	0.24
M947	0.62	0.47	0.36
M948	0.54	0.5	0.37
M949	0.59	0.49	0.37
M950	0.98	0.04	0.04
M951	0.93	0.13	0.12
M952	0.84	0.27	0.23
M953	0.95	0.1	0.1
M954	0.96	0.07	0.07
M955	0.6	0.48	0.37
M956	0.58	0.49	0.37
M957	0.97	0.05	0.05
M958	0.71	0.42	0.33
M959	0.83	0.28	0.24
M960	0.7	0.42	0.33
M961	0.99	0.02	0.02
M962	0.96	0.07	0.07
M963	0.91	0.16	0.15
M964	0.89	0.2	0.18
M965	0.77	0.35	0.29
M966	0.86	0.23	0.21
M967	0.99	0.01	0.01
M968	0.97	0.06	0.06
M969	0.77	0.35	0.29
M970	0.95	0.09	0.09
M971	0.99	0.02	0.02
M972	0.92	0.14	0.13
M973	0.89	0.19	0.18
M974	0.89	0.19	0.18
M975	0.89	0.2	0.18
M976	0.63	0.47	0.36
M977	0.56	0.49	0.37
M978	0.68	0.44	0.34
M979	1	0.01	0.01
M980	0.68	0.43	0.34
M981	0.84	0.27	0.23
M982	0.99	0.02	0.02
M983	0.97	0.05	0.05
M984	0.98	0.04	0.04
M985	0.94	0.11	0.1
M986	0.62	0.47	0.36
M987	0.5	0.5	0.37
M988	0.58	0.49	0.37
M989	0.56	0.49	0.37
M990	0.51	0.5	0.37
M991	1	0.01	0.01
M992	0.6	0.48	0.37
M993	0.81	0.3	0.26
M994	0.84	0.27	0.24
M995	0.76	0.37	0.3
M996	0.85	0.26	0.23
M997	0.96	0.09	0.08
M998	0.96	0.08	0.08
M999	0.97	0.06	0.06
M1000	0.83	0.28	0.24
M1001	1	0.01	0.01
M1002	0.94	0.11	0.1
M1003	0.99	0.01	0.01
M1004	0.96	0.07	0.07
M1005	0.59	0.48	0.37
M1006	0.76	0.36	0.3
M1007	0.61	0.47	0.36
M1008	0.96	0.07	0.07
M1009	1	0.01	0.01
M1010	0.99	0.01	0.01
M1011	0.98	0.04	0.04
M1012	0.7	0.42	0.33
M1013	0.89	0.2	0.18
M1014	0.65	0.46	0.35
M1015	0.99	0.01	0.01
M1016	0.66	0.45	0.35
M1017	0.54	0.5	0.37
M1018	0.75	0.38	0.31
M1019	0.64	0.46	0.35
M1020	0.62	0.47	0.36
M1021	0.94	0.12	0.11
M1022	0.98	0.03	0.03
M1023	0.97	0.05	0.05
M1024	0.78	0.34	0.28
M1025	0.98	0.03	0.03
M1026	0.89	0.2	0.18
M1027	0.67	0.44	0.34
M1028	0.91	0.16	0.15
M1029	0.99	0.01	0.01
M1030	0.99	0.02	0.02
M1031	0.98	0.03	0.03
M1032	0.95	0.09	0.09
M1033	0.85	0.26	0.23
M1034	0.69	0.42	0.33
M1035	0.68	0.43	0.34
M1036	1	0.01	0.01
M1037	0.98	0.03	0.03
M1038	0.83	0.28	0.24
M1039	0.97	0.06	0.06
M1040	0.95	0.1	0.1
M1041	0.59	0.48	0.37
M1042	1	0.01	0.01
M1043	0.59	0.48	0.37
M1044	0.99	0.01	0.01
M1045	0.97	0.05	0.05
M1046	0.99	0.02	0.02
M1047	1	0.01	0.01
M1048	0.97	0.06	0.06
M1049	0.94	0.11	0.1
M1050	0.58	0.49	0.37
M1051	0.83	0.28	0.24
M1052	0.89	0.2	0.18
M1053	0.98	0.04	0.04
M1054	0.78	0.35	0.29
M1055	0.95	0.1	0.1
M1056	0.89	0.19	0.17
M1057	0.65	0.45	0.35
M1058	0.98	0.03	0.03
M1059	0.87	0.22	0.2
M1060	0.75	0.37	0.3
M1061	0.59	0.48	0.37
M1062	0.81	0.31	0.26
M1063	0.89	0.2	0.18
M1064	0.96	0.07	0.07
M1065	0.78	0.35	0.29
M1066	0.83	0.28	0.24
M1067	0.7	0.42	0.33
M1068	0.96	0.08	0.08
M1069	0.98	0.04	0.04
M1070	1	0.01	0.01
M1071	0.96	0.07	0.07
M1072	0.72	0.4	0.32
M1073	0.83	0.28	0.24
M1074	0.64	0.46	0.35
M1075	0.68	0.43	0.34
M1076	0.93	0.14	0.13
M1077	0.79	0.33	0.28
M1078	0.87	0.22	0.2
M1079	0.89	0.2	0.18
M1080	0.75	0.38	0.3
M1081	0.5	0.5	0.37
M1082	0.9	0.18	0.17
M1083	0.76	0.37	0.3
M1084	0.91	0.17	0.15
M1085	1	0.01	0.01
M1086	0.96	0.08	0.08
M1087	0.86	0.25	0.22
M1088	0.94	0.11	0.1
M1089	0.96	0.09	0.08
M1090	0.98	0.03	0.03
M1091	0.95	0.1	0.09
M1092	0.96	0.07	0.07
M1093	0.9	0.18	0.16
M1094	0.8	0.33	0.27
M1095	0.98	0.03	0.03
M1096	0.93	0.13	0.12
M1097	0.89	0.19	0.17
M1098	0.97	0.06	0.06
M1099	0.96	0.09	0.08
M1100	0.84	0.27	0.24
M1101	0.78	0.35	0.29
M1102	0.99	0.01	0.01
M1103	0.84	0.27	0.23
M1104	0.91	0.17	0.15
M1105	0.85	0.26	0.23
M1106	0.7	0.42	0.33
M1107	0.98	0.04	0.04
M1108	0.98	0.04	0.04
M1109	0.98	0.03	0.03
M1110	0.96	0.08	0.07
M1111	0.94	0.11	0.11
M1112	0.73	0.39	0.32
M1113	0.55	0.5	0.37
M1114	0.98	0.03	0.03
M1115	0.98	0.03	0.03
M1116	0.97	0.06	0.06
M1117	0.77	0.35	0.29
M1118	0.54	0.5	0.37
M1119	0.55	0.49	0.37
M1120	0.78	0.35	0.29
M1121	0.56	0.49	0.37
M1122	0.67	0.44	0.35
M1123	0.87	0.23	0.2
M1124	0.7	0.42	0.33
M1125	0.94	0.11	0.1
M1126	1	0.01	0.01
M1127	0.89	0.2	0.18
M1128	0.81	0.31	0.26
M1129	0.85	0.25	0.22
M1130	0.89	0.19	0.17
M1131	0.76	0.37	0.3
M1132	0.89	0.19	0.18
M1133	0.74	0.39	0.31
M1134	0.53	0.5	0.37
M1135	0.94	0.12	0.11
M1136	0.95	0.1	0.09
M1137	0.8	0.32	0.27
M1138	0.62	0.47	0.36
M1139	0.64	0.46	0.35
M1140	1	0.01	0.01
M1141	0.9	0.18	0.17
M1142	0.61	0.47	0.36
M1143	0.67	0.44	0.34
M1144	0.67	0.44	0.35
M1145	0.7	0.42	0.33
M1146	0.95	0.09	0.09
M1147	0.89	0.19	0.17
M1148	0.95	0.09	0.09
M1149	0.86	0.24	0.21
M1150	0.54	0.5	0.37
M1151	0.57	0.49	0.37
M1152	1	0.01	0.01
M1153	0.99	0.03	0.02
M1154	0.71	0.41	0.33
M1155	0.59	0.48	0.37
M1156	0.96	0.08	0.08
M1157	0.99	0.03	0.03
M1158	0.97	0.06	0.06
M1159	0.98	0.03	0.03
M1160	0.96	0.07	0.07
M1161	0.92	0.15	0.14
M1162	0.73	0.4	0.32
M1163	0.99	0.01	0.01
M1164	0.95	0.09	0.09
M1165	0.97	0.06	0.06
M1166	0.83	0.29	0.25
M1167	0.99	0.02	0.02
M1168	0.93	0.12	0.12
M1169	0.81	0.3	0.26
M1170	0.97	0.05	0.05
M1171	0.84	0.26	0.23
M1172	0.89	0.2	0.18
M1173	0.54	0.5	0.37
M1174	0.88	0.22	0.19
M1175	0.95	0.1	0.1
M1176	0.79	0.33	0.27
M1177	0.97	0.07	0.07
M1178	0.98	0.03	0.03
M1179	0.54	0.5	0.37
M1180	0.99	0.01	0.01
M1181	0.98	0.04	0.04
M1182	1	0.01	0.01
M1183	0.98	0.04	0.04
M1184	0.87	0.23	0.21
M1185	1	0.01	0.01
M1186	1	0.01	0.01
M1187	0.96	0.08	0.08
M1188	0.9	0.18	0.16
M1189	0.68	0.43	0.34
M1190	0.61	0.48	0.36
M1191	0.84	0.27	0.24
M1192	0.7	0.42	0.33
M1193	0.58	0.49	0.37
M1194	0.63	0.47	0.36
M1195	0.97	0.06	0.06
M1196	0.95	0.1	0.09
M1197	0.92	0.15	0.14
M1198	0.79	0.33	0.28
M1199	0.97	0.06	0.05
M1200	0.95	0.09	0.09
M1201	0.86	0.24	0.21
M1202	0.94	0.12	0.11
M1203	0.96	0.08	0.08
M1204	0.88	0.22	0.19
M1205	0.98	0.03	0.03
M1206	0.97	0.06	0.06
M1207	0.72	0.4	0.32
M1208	0.98	0.04	0.04
M1209	0.7	0.42	0.33
M1210	0.6	0.48	0.36
M1211	0.75	0.37	0.3
M1212	0.55	0.49	0.37
M1213	0.91	0.16	0.15
M1214	0.53	0.5	0.37
M1215	0.77	0.36	0.29
M1216	0.98	0.04	0.04
M1217	0.96	0.08	0.08
M1218	0.95	0.1	0.1
M1219	0.86	0.25	0.22
M1220	0.68	0.44	0.34
M1221	0.74	0.38	0.31
M1222	0.93	0.13	0.12
M1223	0.56	0.49	0.37
M1224	0.57	0.49	0.37
M1225	0.78	0.35	0.29
M1226	0.9	0.17	0.16
M1227	0.85	0.26	0.22
M1228	0.84	0.27	0.23
M1229	0.56	0.49	0.37
M1230	0.61	0.47	0.36
M1231	0.9	0.18	0.16
M1232	0.56	0.49	0.37
M1233	0.64	0.46	0.36
M1234	0.88	0.21	0.19
M1235	0.83	0.28	0.24
M1236	0.99	0.01	0.01
M1237	0.97	0.06	0.06
M1238	0.92	0.15	0.14
M1239	0.95	0.1	0.1
M1240	1	0.01	0.01
M1241	1	0.01	0.01
M1242	0.51	0.5	0.37
M1243	0.79	0.33	0.28
M1244	1	0.01	0.01
M1245	0.94	0.11	0.11
M1246	0.97	0.06	0.05
M1247	0.87	0.23	0.2
M1248	0.99	0.01	0.01
M1249	0.99	0.01	0.01
M1250	0.86	0.23	0.21
M1251	0.96	0.08	0.08
M1252	1	0.01	0.01
M1253	0.95	0.1	0.09
M1254	0.96	0.07	0.07
M1255	0.93	0.12	0.12
M1256	0.92	0.14	0.13
M1257	1	0.01	0.01
M1258	0.95	0.1	0.09
M1259	0.94	0.11	0.11
M1260	0.55	0.5	0.37
M1261	0.54	0.5	0.37
M1262	0.99	0.01	0.01
M1263	0.99	0.01	0.01
M1264	0.89	0.19	0.17
M1265	0.74	0.38	0.31
M1266	0.69	0.42	0.33
M1267	0.95	0.09	0.09
M1268	0.7	0.42	0.33
M1269	0.98	0.03	0.03
M1270	0.9	0.18	0.16
M1271	0.78	0.35	0.29
M1272	1	0.01	0.01
M1273	0.84	0.26	0.23
M1274	0.64	0.46	0.35
M1275	0.84	0.26	0.23
M1276	0.75	0.37	0.3
M1277	0.6	0.48	0.37
M1278	0.65	0.45	0.35
M1279	0.55	0.5	0.37
M1280	0.56	0.49	0.37
M1281	0.81	0.31	0.26
M1282	0.68	0.44	0.34
M1283	0.99	0.01	0.01
M1284	0.99	0.03	0.02
M1285	0.95	0.09	0.08
M1286	0.99	0.01	0.01
M1287	0.99	0.01	0.01
M1288	0.65	0.45	0.35
M1289	0.94	0.12	0.11
M1290	0.98	0.04	0.04
M1291	0.98	0.04	0.04
M1292	0.88	0.22	0.19
M1293	0.75	0.37	0.3
M1294	0.94	0.11	0.1
M1295	0.95	0.1	0.09
M1296	0.97	0.06	0.06
M1297	0.93	0.12	0.12
M1298	0.99	0.02	0.02
M1299	0.97	0.06	0.06
M1300	0.98	0.04	0.04
M1301	0.96	0.08	0.08
M1302	0.87	0.23	0.2
M1303	0.79	0.34	0.28
M1304	0.96	0.07	0.07
M1305	1	0.01	0.01
M1306	0.56	0.49	0.37
M1307	0.56	0.49	0.37
M1308	0.63	0.46	0.36
M1309	0.52	0.5	0.37
M1310	0.64	0.46	0.36
M1311	0.61	0.48	0.36
M1312	0.55	0.5	0.37
M1313	0.71	0.41	0.33
M1314	0.99	0.02	0.02
M1315	0.92	0.15	0.14
M1316	0.87	0.23	0.2
M1317	0.96	0.07	0.07
M1318	0.72	0.4	0.32
M1319	0.61	0.48	0.36
M1320	0.57	0.49	0.37
M1321	0.53	0.5	0.37
M1322	0.77	0.36	0.29
M1323	0.64	0.46	0.36
M1324	0.83	0.28	0.24
M1325	0.98	0.04	0.04
M1326	0.74	0.39	0.31
M1327	0.59	0.49	0.37
M1328	0.9	0.18	0.16
M1329	0.94	0.11	0.1
M1330	0.81	0.31	0.26
M1331	0.9	0.19	0.17
M1332	0.95	0.1	0.1
M1333	0.9	0.18	0.17
M1334	0.56	0.49	0.37
M1335	0.98	0.03	0.03
M1336	0.74	0.38	0.31
M1337	0.74	0.39	0.31
M1338	0.88	0.21	0.19
M1339	0.63	0.47	0.36
M1340	0.98	0.03	0.03
M1341	0.98	0.03	0.03
M1342	1	0.01	0.01
M1343	0.8	0.32	0.27
M1344	0.6	0.48	0.37
M1345	0.73	0.39	0.32
M1346	1	0.01	0.01
M1347	0.62	0.47	0.36
M1348	0.9	0.17	0.16
M1349	0.75	0.37	0.3
M1350	0.99	0.02	0.02
M1351	0.99	0.01	0.01
M1352	0.98	0.04	0.04
M1353	0.58	0.49	0.37
M1354	0.53	0.5	0.37
M1355	0.95	0.1	0.09
M1356	1	0.01	0.01
M1357	0.97	0.07	0.07
M1358	0.95	0.1	0.09
M1359	0.96	0.07	0.07
M1360	0.99	0.02	0.02
M1361	0.96	0.09	0.08
M1362	0.99	0.01	0.01
M1363	0.87	0.22	0.2
M1364	0.73	0.4	0.32
M1365	1	0.01	0.01
M1366	0.81	0.31	0.26
M1367	1	0.01	0.01
M1368	0.95	0.09	0.08
M1369	0.98	0.04	0.04
M1370	0.86	0.24	0.21
M1371	0.73	0.39	0.31
M1372	0.85	0.25	0.22
M1373	0.73	0.39	0.32
M1374	0.62	0.47	0.36
M1375	0.54	0.5	0.37
M1376	0.79	0.33	0.28
M1377	0.99	0.02	0.02
M1378	0.9	0.17	0.16
M1379	0.96	0.07	0.07
M1380	0.58	0.49	0.37
M1381	0.51	0.5	0.37
M1382	0.69	0.43	0.34
M1383	0.65	0.46	0.35
M1384	0.56	0.49	0.37
M1385	0.82	0.29	0.25
M1386	0.98	0.04	0.04
M1387	0.52	0.5	0.37
M1388	0.92	0.14	0.13
M1389	0.88	0.21	0.19
M1390	0.71	0.41	0.33
M1391	0.73	0.39	0.32
M1392	0.81	0.31	0.26
M1393	0.94	0.11	0.1
M1394	0.79	0.33	0.27
M1395	0.69	0.43	0.34
M1396	0.74	0.38	0.31
M1397	0.55	0.49	0.37
M1398	0.99	0.02	0.02
M1399	0.98	0.04	0.04
M1400	0.71	0.41	0.33
M1401	0.55	0.5	0.37
M1402	0.94	0.12	0.11
M1403	0.95	0.1	0.1
M1404	0.88	0.21	0.19
M1405	0.69	0.43	0.34
M1406	0.52	0.5	0.37
M1407	0.99	0.02	0.02
M1408	0.99	0.01	0.01
M1409	0.98	0.04	0.04
M1410	1	0.01	0.01
M1411	0.98	0.03	0.03
M1412	0.95	0.09	0.09
M1413	0.87	0.23	0.2
M1414	0.76	0.36	0.3
M1415	0.66	0.45	0.35
M1416	0.92	0.15	0.14
M1417	0.78	0.35	0.29
M1418	0.95	0.1	0.1
M1419	0.91	0.16	0.14
M1420	0.86	0.24	0.21
M1421	0.64	0.46	0.35
M1422	0.53	0.5	0.37
M1423	1	0.01	0.01
M1424	0.97	0.06	0.05
M1425	0.57	0.49	0.37
M1426	1	0.01	0.01
M1427	0.98	0.04	0.04
M1428	0.73	0.4	0.32
M1429	0.97	0.05	0.05
M1430	0.51	0.5	0.37
M1431	0.93	0.12	0.12
M1432	0.97	0.06	0.05
M1433	0.94	0.11	0.11
M1434	0.95	0.09	0.08
M1435	0.98	0.04	0.04
M1436	0.99	0.01	0.01
M1437	0.99	0.01	0.01
M1438	0.98	0.04	0.04
M1439	1	0.01	0.01
M1440	1	0.01	0.01
M1441	0.99	0.02	0.02
M1442	0.81	0.31	0.26
M1443	0.76	0.36	0.3
M1444	0.98	0.04	0.04
M1445	0.95	0.1	0.09
M1446	0.72	0.4	0.32
M1447	0.55	0.5	0.37
M1448	0.79	0.33	0.28
M1449	0.68	0.44	0.34
M1450	0.84	0.27	0.23
M1451	0.94	0.12	0.11
M1452	0.75	0.38	0.31
M1453	1	0.01	0.01
M1454	0.99	0.02	0.02
M1455	0.98	0.03	0.03
M1456	0.9	0.18	0.17
M1457	0.84	0.27	0.23
M1458	0.61	0.47	0.36
M1459	0.96	0.08	0.08
M1460	0.64	0.46	0.36
M1461	0.74	0.38	0.31
M1462	0.95	0.09	0.08
M1463	0.82	0.3	0.25
M1464	1	0.01	0.01
M1465	0.98	0.04	0.04
M1466	0.57	0.49	0.37
M1467	0.97	0.06	0.06
M1468	0.96	0.08	0.08
M1469	0.99	0.01	0.01
M1470	0.99	0.01	0.01
M1471	0.99	0.03	0.02
M1472	0.71	0.42	0.33
M1473	0.59	0.48	0.37
M1474	0.83	0.28	0.24
M1475	0.91	0.17	0.15
M1476	0.73	0.39	0.31
M1477	0.99	0.02	0.02
M1478	0.91	0.16	0.15
M1479	0.78	0.34	0.28
M1480	0.74	0.38	0.31
M1481	0.63	0.47	0.36
M1482	0.78	0.34	0.28
M1483	0.52	0.5	0.37
M1484	0.68	0.44	0.34
M1485	0.96	0.07	0.07
M1486	0.58	0.49	0.37
M1487	0.99	0.02	0.02
M1488	0.99	0.01	0.01
M1489	0.93	0.13	0.12
M1490	1	0.01	0.01
M1491	0.97	0.07	0.07
M1492	0.93	0.14	0.13
M1493	0.62	0.47	0.36
M1494	0.99	0.03	0.03
M1495	0.82	0.29	0.25
M1496	0.98	0.04	0.04
M1497	0.95	0.09	0.08
M1498	0.95	0.1	0.1
M1499	0.95	0.09	0.08
M1500	0.94	0.12	0.11
M1501	0.62	0.47	0.36
M1502	0.99	0.02	0.02
M1503	0.96	0.08	0.08
M1504	0.59	0.49	0.37
M1505	0.6	0.48	0.36
M1506	0.57	0.49	0.37
M1507	0.64	0.46	0.35
M1508	0.58	0.49	0.37
M1509	0.99	0.02	0.02
M1510	0.97	0.05	0.05
M1511	0.96	0.07	0.07
M1512	0.98	0.03	0.03
M1513	0.98	0.04	0.04
M1514	0.96	0.07	0.07
M1515	0.81	0.31	0.26
M1516	0.71	0.41	0.33
M1517	0.96	0.08	0.07
M1518	0.98	0.03	0.03
M1519	0.97	0.05	0.05
M1520	0.84	0.27	0.23
M1521	0.69	0.42	0.33
M1522	0.97	0.05	0.05
M1523	0.74	0.39	0.31
M1524	0.56	0.49	0.37
M1525	0.95	0.09	0.09
M1526	0.94	0.11	0.11
M1527	0.86	0.24	0.21
M1528	0.96	0.08	0.08
M1529	0.78	0.34	0.28
M1530	0.55	0.49	0.37
M1531	0.51	0.5	0.37
M1532	0.99	0.02	0.02
M1533	0.52	0.5	0.37
M1534	0.51	0.5	0.37
M1535	0.62	0.47	0.36
M1536	0.52	0.5	0.37
M1537	0.61	0.48	0.36
M1538	0.9	0.19	0.17
M1539	0.7	0.42	0.33
M1540	0.86	0.24	0.21
M1541	0.99	0.01	0.01
M1542	0.65	0.45	0.35
M1543	0.96	0.07	0.07
M1544	0.65	0.45	0.35
M1545	0.58	0.49	0.37
M1546	0.93	0.13	0.12
M1547	0.83	0.28	0.24
M1548	0.74	0.39	0.31
M1549	0.61	0.48	0.36
M1550	0.85	0.25	0.22
M1551	0.95	0.09	0.09
M1552	0.94	0.11	0.1
M1553	0.99	0.02	0.02
M1554	0.99	0.03	0.03
M1555	0.74	0.38	0.31
M1556	0.94	0.12	0.11
M1557	0.92	0.15	0.14
M1558	1	0.01	0.01
M1559	0.95	0.1	0.09
M1560	0.5	0.5	0.37
M1561	0.89	0.19	0.17
M1562	0.7	0.42	0.33
M1563	0.54	0.5	0.37
M1564	0.79	0.33	0.28
M1565	0.58	0.49	0.37
M1566	0.73	0.39	0.32
M1567	0.61	0.48	0.36
M1568	0.98	0.04	0.04
Mean	0.84	0.22	0.18
